# Supplementary material for: Transcriptome Analysis and Resistance Identification of bar and BPH9 Co-Transformation Rice
Source: Int J Mol Sci. 2025 Feb 19;26(4):1762. doi: 10.3390/ijms26041762 (PMC11855366; doi:10.3390/ijms26041762)
Supplement: Supplementary file 1 [file ijms-26-01762-s001.zip]

Archive with 5 entries (5 files):
- Supplementary Figures S1 and S2.pdf
- Supplementary S1 The process of obtaining BPH and glufosinate-resistance  Rice.pdf
- Supplementary S2 Enzyme-linked immunosorbent acid (ELISA) was used to detect the expression of exogenous genes.pdf
- Supplementary S3 All the DEGs.xls
- Supplementary S4 H23RvsH23_KEGGenrich_significant.xlt
