# Supplementary material for: Transcriptome Analysis and Resistance Identification of bar and BPH9 Co-Transformation Rice
Source: Int J Mol Sci. 2025 Feb 19;26(4):1762. doi: 10.3390/ijms26041762 (PMC11855366; doi:10.3390/ijms26041762)
Supplement: Supplementary file 1 [file ijms-26-01762-s001.zip › Supplementary S3 All the DEGs.xls]

gene_id	1222222	H23R_1	H23R_2	H23R_3	H23_1	H23_2	H23_3	H23R	H23	log2FoldChange		pvalue	padj	gene_name	gene_chr	gene_start	gene_end	gene_strand	gene_length	gene_biotype	gene_description	tf_family	H23R_1_count	H23R_2_count	H23R_3_count	H23_1_count	H23_2_count	H23_3_count	H23R_1_fpkm	H23R_2_fpkm	H23R_3_fpkm	H23_1_fpkm	H23_2_fpkm	H23_3_fpkm
Os05g0589700	98.53047577	24.6631397	30.09255264	7.009697454	0	0	0	20.58846326	0	6.622498118		1.28E-14	2.73E-10	-	chr06	16278673	16280440	+	1617	-	- && - && -	-	489	291	299	21	19	1	37.94673743	21.06995796	19.05103263	1.794367063	1.828379134	0.097095365
Os12g0634900	75.21443611	32.25179806	14.16120124	0.778855273	0	0	0	15.73061819	0	6.232937684		8.43E-13	8.99E-09	WALL-ASSOCIATED_KINASE_GENE_61	chr06	2230033	2233000	+	2298	-	- && Q9LMN7.1 RecName: Full=Wall-associated receptor kinase 5; Flags: Precursor && PF00069:Protein kinase domain|PF13947:Wall-associated receptor kinase galacturonan-binding	Pkinase	110	310	134	1062	867	2642	6.006455499	15.79400857	6.007753795	63.85229427	58.7072515	180.5058613
Os11g0519500	63.87021451	19.92022822	18.58657663	1.557710545	0	0	0	13.35483846	0	5.997071391		1.54E-11	1.10E-07	Os03g0103950	chr03	272404	274368	-	1965	-	- && F4HZB5.1 RecName: Full=Protein NETWORKED 1D && PF07765:KIP1-like protein	-	5	25	1	184	167	158	0.319288335	1.489560523	0.052431804	12.93770613	13.22441872	12.62417633
novel.1343	53.37149159	18.97164592	10.62090093	3.894276364	0	0	0	11.16227441	0	5.737997426		1.87E-10	9.24E-07	-	chr08	4109672	4110561	+	796	-	- && - && -	-	4	18	2	92	81	190	0.630554351	2.647525412	0.258865563	15.96896517	15.83414532	37.47563954
Os12g0234800	51.36693069	8.537240664	15.04627632	8.567408	0	0	0	10.71697499	0	5.682767966		2.17E-10	9.24E-07	RIBONUCLEASE_4	chr09	21155963	21157945	-	759	-	- && - && PF00445:Ribonuclease T2 family	Ribonuclease_T2	1124	1287	2343	4756	3785	4158	185.8232871	198.526036	318.0444821	865.7691054	775.9733092	860.104518
novel.1760	50.98562253	28.45746888	3.540300311	0	0	0	0	10.66592306	0	5.672018573		5.00E-10	1.78E-06	Os11g0102600	chr11	100872	104097	+	780	-	- && Q9FQ24.1 RecName: Full=Protein TONNEAU 1b && PF16045:LisH	-	30	12	30	157	131	107	4.826165992	1.801222417	3.962634392	27.81038901	26.13360775	21.53761924
Os05g0571800	49.73981324	21.81739281	0	9.346263273	0	0	0	10.38788536	0	5.636329186		4.71E-09	1.44E-05	-	chr11	23624928	23625700	+	695	-	- && - && PF05699:hAT family C-terminal dimerisation region	hATC	1	4	0	103	32	38	0.180547217	0.673838602	0	20.47643911	7.164532368	8.584347936
Os12g0161900	47.56181417	22.7659751	7.080600622	0	0	0	0	9.948858575	0	5.57173184		5.79E-09	1.55E-05	Os04g0364800	chr04	17560683	17561234	+	552	-	- && Q7XVA8.2 RecName: Full=Putative ripening-related protein 1; Flags: Precursor && -	-	385	298	315	60	63	70	87.51797387	63.2059388	58.79343418	15.01807216	17.75923062	19.90982681
Os12g0479100	46.66474339	20.86881051	5.310450466	3.115421091	0	0	0	9.764894023	0	5.544261057		1.70E-08	4.04E-05	Os01g0552100	chr01	20731129	20731413	-	285	-	- && - && -	-	0	3	0	37	27	105	0	1.232415338	0	17.93737461	14.7414967	57.8432863
novel.3265	46.4897178	12.33156985	16.81642648	0	0	0	0	9.715998775	0	5.538839763		2.48E-08	5.29E-05	CAROTENOID_CLEAVAGE_DIOXYGENASE_8A	chr01	21665759	21668304	-	1659	-	- && Q93VD5.1 RecName: Full=Carotenoid cleavage dioxygenase 8 homolog A, chloroplastic; Short=OsCCD8a; AltName: Full=Protein D10-like; Flags: Precursor && PF03055:Retinal pigment epithelial membrane protein	RPE65	282	217	58	9	10	20	21.3293846	15.31419059	3.601960617	0.749545735	0.93794266	1.892745095
novel.1863	46.01746798	9.48582296	18.58657663	0.778855273	0	0	0	9.617084955	0	5.524109699		4.11E-08	7.98E-05	RIBONUCLEASE_5	chr09	21165219	21167647	-	1097	-	- && - && PF00445:Ribonuclease T2 family	Ribonuclease_T2	7	33	32	308	237	47	0.800694814	3.521989138	3.005389074	38.79235121	33.61742106	6.726664235
novel.909	44.68874313	8.537240664	19.47165171	0	0	0	0	9.336297458	0	5.481839564		5.83E-08	0.00010359	-	chr12	24559554	24563311	-	3657	-	- && - && -	-	11	53	27	162	94	360	0.377436006	1.696803726	0.760669768	6.120572805	3.999682968	15.45560679
novel.1363	44.05102518	18.02306362	8.850750777	0.778855273	0	0	0	9.217556558	0	5.461103689		1.20E-07	0.000197336	Os08g0128200	chr08	1606299	1609517	+	1452	-	- && - && PF12056:Protein of unknown function (DUF3537)	-	441	565	374	126	103	92	38.11075707	45.55777773	26.53764244	11.98963447	11.03807355	9.947861516
novel.2515	43.8084637	18.97164592	6.195525544	2.336565818	0	0	0	9.167912427	0	5.453137717		1.73E-07	0.000263999	TERPENE_SYNTHASE_24	chr04	16419927	16424941	+	1886	-	- && D2YZP9.1 RecName: Full=(S)-beta-bisabolene synthase; AltName: Full=Terpene synthase 1; Short=ZoTPS1 && PF03936:Terpene synthase family, metal binding domain|PF01397:Terpene synthase, N-terminal domain	-	611	191	254	31	34	63	40.65136423	11.85693336	13.87552361	2.271025546	2.80517464	5.244539744
Os11g0544900	43.66599847	14.22873444	12.39105109	0.778855273	0	0	0	9.132880267	0	5.448438424		2.71E-07	0.000385287	Os06g0477600	chr06	16100089	16101983	-	1797	-	- && - && -	-	21	26	12	99	85	79	1.466380986	1.693970999	0.6880033	7.611830898	7.360266236	6.902199915
novel.132	43.22195078	21.81739281	5.310450466	0	0	0	0	9.042614425	0	5.433692283		3.20E-07	0.000425976	-	chr12	17698591	17753028	-	1878	-	- && - && -	-	18	15	29	60	102	110	1.202686733	0.935139434	1.590961838	4.414257632	8.451372797	9.196140907
novel.803	43.22195078	21.81739281	5.310450466	0	0	0	0	9.042614425	0	5.433692283		3.39E-07	0.000425976	Os12g0554000	chr12	22507721	22510576	+	591	-	- && - && -	-	20	75	37	179	131	269	4.246372785	14.85779913	6.450176455	41.84731173	34.49105592	71.46169598
novel.2416	42.73410209	18.97164592	7.080600622	0.778855273	0	0	0	8.943700605	0	5.417315904		4.89E-07	0.000579308	CYCLOPHILIN_18-4	chr10	3438474	3439397	+	546	-	- && Q39613.1 RecName: Full=Peptidyl-prolyl cis-trans isomerase; Short=PPIase; AltName: Full=Cyclophilin; AltName: Full=Cyclosporin A-binding protein; AltName: Full=Rotamase && PF00160:Cyclophilin type peptidyl-prolyl cis-trans isomerase/CLD	Pro_isomerase	35	43	14	115	95	307	8.043609986	9.220543326	2.641756261	29.10095302	27.07407564	88.27835923
Os06g0272600	42.679515	14.22873444	7.080600622	5.451986909	0	0	0	8.920440657	0	5.415471877		6.82E-07	0.000736776	POLYOL/MONOSACCHARIDE_TRANSPORTER_15	chr12	19896368	19898637	-	1464	-	- && Q8VZ80.2 RecName: Full=Polyol transporter 5; AltName: Full=Protein POLYOL TRANSPORTER 5; Short=AtPLT5; AltName: Full=Sugar-proton symporter PLT5 && PF00083:Sugar (and other) transporter	Sugar_tr	64	143	153	311	256	541	5.485478286	11.43603987	10.76732214	29.35089349	27.20956282	58.01826111
Os06g0705350	40.7675465	7.588658368	13.27612617	4.673131636	0	0	0	8.512638723	0	5.349349229		6.91E-07	0.000736776	Os05g0406200	chr05	19794864	19795172	-	309	-	- && - && -	-	9	18	24	83	60	79	3.654766479	6.82016255	8.002213141	37.11262104	30.2145024	40.13997815
novel.1024	40.59752473	23.7145574	1.770150155	0	0	0	0	8.494902519	0	5.343319862		7.33E-07	0.00074475	Os12g0616800	chr12	26194568	26195981	-	804	-	- && - && PF05553:Cotton fibre expressed protein	-	89	190	112	14	24	13	13.89023396	27.66803091	14.35222805	2.405880217	4.644916041	2.538609047
novel.1761	40.49577495	22.7659751	2.655225233	0	0	0	0	8.473733446	0	5.33969949		7.79E-07	0.000755752	-	chr10	1242993	1244176	-	1092	-	- && Q8VZG8.3 RecName: Full=MDIS1-interacting receptor like kinase 2; Short=AtMIK2; AltName: Full=Probable LRR receptor-like serine/threonine-protein kinase At4g08850; Flags: Precursor && PF00069:Protein kinase domain	Pkinase	36	44	10	184	175	93	4.136713707	4.717487283	0.943484379	23.28076241	24.93664862	13.37115213
novel.1677	40.19733969	19.92022822	5.310450466	0	0	0	0	8.410226227	0	5.32902812		1.57E-06	0.001455643	Os04g0460900	chr04	23004695	23005301	-	607	-	- && - && -	-	3	3	3	506	552	4	0.620166305	0.578646411	0.509201783	115.1764902	141.5054159	1.0346175
novel.1688	40.00100113	18.02306362	7.080600622	0	0	0	0	8.367888082	0	5.321964202		1.89E-06	0.001642879	-	chr06	14606235	14607008	-	473	-	- && - && -	-	0	3	2	38	17	42	0	0.742575838	0.435638453	11.10003811	5.592557474	13.94108803
Os11g0286800	39.47337795	18.02306362	4.425375388	2.336565818	0	0	0	8.261668277	0	5.302808078		1.93E-06	0.001642879	Os02g0205500	chr02	5930298	5933077	-	1560	-	- && O48780.1 RecName: Full=3-ketoacyl-CoA synthase 11; Short=KCS-11; AltName: Full=Very long-chain fatty acid condensing enzyme 11; Short=VLCFA condensing enzyme 11 && PF08541:3-Oxoacyl-[acyl-carrier-protein (ACP)] synthase III C terminal|PF08392:FAE1/Type III polyketide synthase-like protein	-	94	29	106	288	282	194	7.560993387	2.176477087	7.000654092	25.50761795	28.12853964	19.52475763
Os02g0463500	39.31177626	24.6631397	0	0	0	0	0	8.221046565	0	5.296889647		2.70E-06	0.002214303	-	chr07	1618242	1620689	-	2448	-	- && O80939.1 RecName: Full=L-type lectin-domain containing receptor kinase IV.1; Short=Arabidopsis thaliana lectin-receptor kinase e; Short=AthlecRK-e; Short=LecRK-IV.1; AltName: Full=Lectin Receptor Kinase 1; Flags: Precursor && PF00139:Legume lectin domain|PF00069:Protein kinase domain	Pkinase	402	441	397	123	67	125	20.60583617	21.09151985	16.70846086	6.942177474	4.258788421	8.016912054
Os08g0261000	38.92375411	14.22873444	7.080600622	3.115421091	0	0	0	8.141585384	0	5.282578956		2.88E-06	0.002279437	Os11g0311100	chr11	11956178	11958426	-	795	-	- && Q69TF4.1 RecName: Full=Pantothenate kinase 1; AltName: Full=Pantothenic acid kinase 1 && -	-	0	0	0	56	28	1	0	0	0	9.732466387	5.480416662	0.197488309
Os06g0560700	38.68522379	18.97164592	5.310450466	0	0	0	0	8.094032129	0	5.273710715		3.54E-06	0.002699285	-	chr11	5351277	5354883	+	1478	-	- && - && -	-	15	36	13	250	196	21	1.273480877	2.851732379	0.906204617	23.37047765	20.63499237	2.230762733
Os08g0514300	38.48920292	17.07448133	7.080600622	0	0	0	0	8.051693983	0	5.266381889		4.23E-06	0.003113449	-	chr08	5683389	5684255	-	660	-	- && - && PF05699:hAT family C-terminal dimerisation region	hATC	5	24	11	40	57	175	0.950608453	4.257434804	1.71714157	8.373712962	13.43858664	41.62963787
novel.693	38.39164848	16.12589903	7.965675699	0	0	0	0	8.03052491	0	5.262720603		5.22E-06	0.003714974	LACCASE_5	chr01	36177292	36180127	-	1734	-	- && P0DKK6.1 RecName: Full=Laccase-13; AltName: Full=Benzenediol:oxygen oxidoreductase 13; AltName: Full=Diphenol oxidase 13; AltName: Full=Urishiol oxidase 13; Flags: Precursor >B9FJH4.2 RecName: Full=Laccase-12; AltName: Full=Benzenediol:oxygen oxidoreductase 12; AltName: Full=Diphenol oxidase 12; AltName: Full=Urishiol oxidase 12; Flags: Precursor && PF00394:Multicopper oxidase|PF07732:Multic…	-	0	0	6	34	70	15	0	0	0.35649998	2.709142429	6.281619444	1.358159219
novel.2959	38.39164848	16.12589903	7.965675699	0	0	0	0	8.03052491	0	5.262720603		5.54E-06	0.003813533	Os06g0161100	chr06	3093918	3095987	+	1086	-	- && - && PF04601:Domain of unknown function (DUF569)	-	2	7	0	24	30	69	0.231087138	0.754655801	0	3.053398097	4.298472027	9.975341796
Os10g0529700	38.27846766	2.845746888	0	21.02909236	0	0	0	7.95827975	0	5.258461173		8.31E-06	0.005538278	RECEPTOR-LIKE_CYTOPLASMIC_KINASE_253	chr08	17558610	17559521	-	588	-	- && Q39191.2 RecName: Full=Wall-associated receptor kinase 1; Flags: Precursor && PF07714:Protein tyrosine and serine/threonine kinase	Pkinase_Tyr	6	3	3	93	54	6	1.280411386	0.597344169	0.525655583	21.85282745	14.29022639	1.602073527
Os04g0423200	38.07502054	5.691493776	15.04627632	3.115421091	0	0	0	7.951063729	0	5.25077291		1.11E-05	0.007082104	Os06g0479200	chr06	16224026	16225286	+	243	-	- && - && -	-	133	200	204	305	335	550	68.67852675	96.3616931	86.49305685	173.4185617	214.5167501	355.3570499
novel.2255	37.83894065	14.22873444	7.965675699	1.557710545	0	0	0	7.917373562	0	5.241799794		1.13E-05	0.007082104	RECEPTOR-LIKE_CYTOPLASMIC_KINASE_183	chr05	14725926	14735830	+	2541	-	- && Q9SCZ4.1 RecName: Full=Receptor-like protein kinase FERONIA; AltName: Full=Protein SIRENE; Flags: Precursor && PF12819:Malectin-like domain|PF07714:Protein tyrosine and serine/threonine kinase	Pkinase_Tyr	368	387	316	93	71	121	18.17267068	17.83146395	12.81267381	5.056852633	4.347868085	7.476343127
Os04g0638401	37.6759344	22.7659751	0.885075078	0	0	0	0	7.883683394	0	5.235571387		1.33E-05	0.008079308	Os04g0408600	chr04	20221253	20223066	-	510	-	- && - && PF04949:Transcriptional activator	-	5	1	4	81	82	2	1.230199174	0.229567563	0.808066621	21.94405368	25.01879287	0.615698846
Os06g0145700	37.57176713	21.81739281	1.770150155	0	0	0	0	7.862514321	0	5.231577067		1.68E-05	0.009975956	Os03g0195100	chr03	4936472	4941037	+	1323	-	- && Q6VMN7.1 RecName: Full=Aminotransferase ALD1 homolog && PF00155:Aminotransferase class I and II	Aminotran_1_2	4	6	8	53	40	21	0.379381151	0.530972595	0.622999209	5.53500528	4.704601281	2.492114376
Os05g0581000	36.88549378	64.50359613	14.16120124	4.673131636	1.044483121	0	1.186883061	27.77930967	0.743788727	5.204981644		2.03E-05	0.011234129	Os02g0753300	chr02	31676474	31677436	+	582	-	- && O65660.1 RecName: Full=PLAT domain-containing protein 1; Short=AtPLAT1; Short=PLAT domain protein 1; Flags: Precursor && PF01477:PLAT/LH2 domain	-	36	21	19	163	128	37	7.761669018	4.224516494	3.363473178	38.69604985	34.22233674	9.981303453
novel.2556	36.78293788	14.22873444	8.850750777	0	0	0	0	7.693161739	0	5.200964808		2.09E-05	0.011234129	RECEPTOR-LIKE_CYTOPLASMIC_KINASE_191	chr05	29359930	29364139	-	1467	-	- && P0DH62.1 RecName: Full=Inactive protein kinase SELMODRAFT_444075 [Selaginella moellendorffii] && PF07714:Protein tyrosine and serine/threonine kinase	Pkinase_Tyr	26	34	9	0	0	0	2.223918344	2.713497984	0.632076651	0	0	0
Os11g0176000	36.59481582	14.22873444	7.965675699	0.778855273	0	0	0	7.657755137	0	5.193567379		2.12E-05	0.011234129	-	chr12	21525463	21526734	-	730	-	- && - && -	-	4	5	0	35	17	51	0.687563374	0.80191409	0	6.624409912	3.623670802	10.96871711
Os02g0218550	36.28468802	22.7659751	0	0	0	0	0	7.588658368	0	5.181288961		2.15E-05	0.011234129	Os06g0133500	chr06	1785455	1785802	-	273	-	- && - && -	-	38	44	52	122	112	88	17.46612454	18.86994913	19.62447508	61.74463075	63.83782046	50.60909194
novel.264	36.05906546	20.86881051	1.770150155	0	0	0	0	7.546320223	0	5.172290102		2.21E-05	0.011234129	NRR_REPRESSOR_HOMOLOGUE_1	chr05	17670727	17671568	+	434	-	- && - && -	-	69	97	61	308	249	99	19.94963546	26.16752843	14.48096347	98.05347759	89.27550036	35.8140953
Os03g0165900	35.95013497	0	40.71345357	3.115421091	1.044483121	0	0	14.60962489	0.34816104	5.167925282		2.24E-05	0.011234129	ANKYRIN_2	chr02	17327569	17335567	-	1116	-	- && Q54DA8.1 RecName: Full=Protein STIP1 homolog && PF12796:Ankyrin repeats (3 copies)	-	19	7	22	194	198	6	2.13631362	0.734369355	2.031027663	24.01814981	27.60728324	0.844103256
novel.127	35.8585029	18.97164592	3.540300311	0	0	0	0	7.503982077	0	5.164243352		2.26E-05	0.011234129	S-DOMAIN_RECEPTOR_LIKE_KINASE_26	chr04	20768925	20771468	+	2493	-	- && O64477.1 RecName: Full=G-type lectin S-receptor-like serine/threonine-protein kinase At2g19130; Flags: Precursor && PF00069:Protein kinase domain|PF00954:S-locus glycoprotein domain|PF08276:PAN-like domain|PF01453:D-mannose binding lectin	Pkinase	648	636	793	263	245	231	32.61582215	29.8686461	32.77240108	14.57590349	15.29207718	14.54783013
novel.1178	35.8585029	18.97164592	3.540300311	0	0	0	0	7.503982077	0	5.164243352		2.38E-05	0.011544577	-	chr08	13994523	13995866	+	1177	-	- && - && PF05699:hAT family C-terminal dimerisation region	hATC	6	6	0	26	37	49	0.639661763	0.596836655	0	3.052100986	4.891566213	6.536242207
novel.1869	35.68163966	13.28015214	4.425375388	4.673131636	0	0	0	7.459553056	0	5.157110007		2.83E-05	0.013238125	Os09g0523200	chr09	20434450	20435065	-	372	-	- && - && -	-	0	0	0	15	10	17	0	0	0	5.571220318	4.182921704	7.174877678
Os04g0508975	34.78877231	8.537240664	13.27612617	0	0	0	0	7.271122277	0	5.120549862		2.85E-05	0.013238125	-	chr01	20848730	20850198	-	1469	-	- && - && -	-	0	0	0	2	5	53	0	0	0	0.188109277	0.529627935	5.664513206
Os01g0356800	34.34637493	18.02306362	3.540300311	0	0	0	0	7.187787978	0	5.102085934		3.01E-05	0.013671747	Os12g0564800	chr12	23167167	23171951	-	2922	-	- && Q38834.2 RecName: Full=Disease resistance RPP13-like protein 4; AltName: Full=Disease resistance protein ZAR1; AltName: Full=Protein HOPZ-ACTIVATED RESISTANCE 1 && PF18052:Rx N-terminal domain|PF00931:NB-ARC domain	NB-ARC	0	7	0	17	24	77	0	0.280477823	0	0.803842055	1.278067247	4.137319246
Os04g0432100	34.2542357	8.537240664	3.540300311	9.346263273	0	0	0	7.141268082	0	5.09821049		3.40E-05	0.015001555	Os02g0632850	chr02	25348530	25350269	+	216	-	- && - && -	-	160	156	156	55	29	31	92.94838206	84.55738569	74.40946802	35.1812246	20.89137006	22.53286748
novel.926	33.89167211	17.07448133	2.655225233	1.557710545	0	0	0	7.095805702	0	5.082858912		3.45E-05	0.015001555	Os02g0813200	chr02	34829856	34831322	+	1209	-	- && - && PF12776:Myb/SANT-like DNA-binding domain	-	29	36	16	214	182	23	3.009866963	3.486236936	1.363487103	24.45622868	23.42436154	2.986826907
novel.2661	33.03401188	18.97164592	1.770150155	0	0	0	0	6.913932025	0	5.045880286		3.63E-05	0.015285023	-	chr12	18270185	18271897	-	1478	-	- && - && -	-	0	10	13	40	35	86	0	0.792147883	0.906204617	3.739276424	3.684820066	9.135504524
novel.2747	32.98996788	4.74291148	15.9313514	0	0	0	0	6.89142096	0	5.043955468		3.71E-05	0.015285023	Os06g0359400	chr06	14809950	14815773	-	471	-	- && Q8L9S1.2 RecName: Full=60S ribosomal protein L18a-like protein && -	-	42	27	58	133	123	79	11.18932752	6.711561236	12.68716064	39.01510211	40.635619	26.33387101
Os04g0526200	32.97314313	19.92022822	0	0.778855273	0	0	0	6.899694496	0	5.043219512		3.73E-05	0.015285023	-	chr12	22497604	22499583	-	1200	-	- && - && -	-	3	2	0	11	17	59	0.313700789	0.195132429	0	1.266524086	2.204399738	7.719324279
Os02g0690300	32.9335614	18.02306362	2.655225233	0	0	0	0	6.892762952	0	5.041486627		4.14E-05	0.0166546	-	chr04	20785235	20788060	+	2826	-	- && O64477.1 RecName: Full=G-type lectin S-receptor-like serine/threonine-protein kinase At2g19130; Flags: Precursor && PF00069:Protein kinase domain|PF00954:S-locus glycoprotein domain	Pkinase	344	287	298	68	86	106	15.27432011	11.89023503	10.86429273	3.324595168	4.735316035	5.88900913
novel.2765	32.79675521	9.48582296	7.965675699	3.115421091	0	0	0	6.855639917	0	5.035481182		4.43E-05	0.017485005	Os01g0584300	chr01	22691686	22692492	-	252	-	- && - && -	-	1	1	0	11	13	47	0.497937761	0.46460102	0	6.031067074	8.027225936	29.28234391
novel.2293	32.7471049	18.02306362	1.770150155	0.778855273	0	0	0	6.857356351	0	5.033295461		4.61E-05	0.017868272	Os09g0344650	chr09	10749470	10749686	-	217	-	- && - && -	-	0	0	0	5	9	30	0	0	0	3.183554467	6.453650628	21.7055123
novel.184	32.73596907	16.12589903	4.425375388	0	0	0	0	6.850424807	0	5.032804782		5.32E-05	0.020259596	-	chr03	35470046	35471887	-	690	-	- && Q9SKB3.2 RecName: Full=Poly(ADP-ribose) glycohydrolase 1 && PF05028:Poly (ADP-ribose) glycohydrolase (PARG)	-	1	0	0	18	39	5	0.18185553	0	0	3.604337319	8.795047547	1.137704389
Os08g0498600	32.64670902	17.07448133	2.655225233	0.778855273	0	0	0	6.836187278	0	5.028865662		5.94E-05	0.022215283	Os06g0355300	chr06	14577762	14580200	+	255	-	- && Q69TU6.1 RecName: Full=Auxin-responsive protein IAA22; AltName: Full=Indoleacetic acid-induced protein 22 && -	-	0	7	0	28	17	58	0	3.213945882	0	15.1711976	10.37364583	35.71053305
Os11g0109700	32.50724546	11.38298755	3.540300311	5.451986909	0	0	0	6.791758257	0	5.022689407		6.43E-05	0.023530148	Os05g0135500	chr05	2080597	2082747	+	1035	-	- && A7QEU4.2 RecName: Full=Peroxidase 5; Flags: Precursor && PF00141:Peroxidase	-	86	38	92	480	349	50	10.42638373	4.29856944	9.158088372	64.07710789	52.4695999	7.584695926
novel.1183	32.06528794	11.38298755	7.965675699	0.778855273	0	0	0	6.709172841	0	5.002940457		6.54E-05	0.023530148	Os08g0428900	chr08	20666240	20673557	-	4893	-	- && Q9SSJ8.1 RecName: Full=Putative 1-phosphatidylinositol-3-phosphate 5-kinase FAB1C; Short=Phosphatidylinositol 3-phosphate 5-kinase; AltName: Full=Phosphatidylinositol 3-phosphate 5-kinase type III; Short=PIPkin-III; Short=Type III PIP kinase; AltName: Full=Protein FORMS APLOID AND BINUCLEATE CELLS 1C && PF00118:TCP-1/cpn60 chaperonin family|PF01504:Phosphatidylinositol-4-phosphate 5-Kinase	PIP5K	848	679	581	286	215	177	21.74684402	16.24707774	12.23371247	8.07593531	6.83732021	5.679453792
novel.2172	32.04077446	10.43440526	24.78210218	3.894276364	0	0	1.186883061	13.03692793	0.395627687	5.001837115		6.62E-05	0.023530148	Os11g0233400	chr11	7074209	7075938	-	456	-	- && Q10M00.2 RecName: Full=Zinc finger CCCH domain-containing protein 22; Short=OsC3H22 && -	-	9	22	29	73	54	68	2.47658518	5.648570299	6.552250727	22.11872207	18.42687087	23.41275874
novel.867	31.55333958	34.14896266	4.425375388	0	1.044483121	0	0	12.85811268	0.34816104	4.979720802		7.63E-05	0.026692566	WALL-ASSOCIATED_KINASE_GENE_14	chr02	25348252	25351744	-	1614	-	- && Q9LMN7.1 RecName: Full=Wall-associated receptor kinase 5; Flags: Precursor && PF13947:Wall-associated receptor kinase galacturonan-binding	-	144	285	132	38	53	16	11.19526981	20.67388183	8.426122201	3.252985147	5.109695434	1.556413439
novel.2819	31.23571569	17.07448133	1.770150155	0.778855273	0	0	0	6.541162252	0	4.965124681		7.77E-05	0.026742394	Os04g0340800	chr04	16099448	16102393	+	510	-	- && - && -	-	7	13	0	714	772	30	1.722278844	2.984378319	0	193.4327694	235.5427817	9.235482686
Os05g0505075	31.13566833	16.12589903	2.655225233	0.778855273	0	0	0	6.519993179	0	4.960496342		8.96E-05	0.030333887	Os12g0299700	chr12	11915468	11918594	+	1002	-	- && - && -	-	0	7	27	57	50	105	0	0.817920359	2.776216909	7.859757526	7.764704959	16.45243173
novel.977	30.44992595	7.588658368	11.50597601	0	0	0	0	6.364878126	0	4.928366814		9.60E-05	0.032000618	-	chr12	5132391	5134540	-	947	-	- && A2WPN7.2 RecName: Full=Salt stress-induced protein; Short=Salt protein; AltName: Full=Protein lectin-like; AltName: Full=Protein mannose-binding lectin && -	-	640	1618	1859	3448	3177	1829	84.80190296	200.0364959	202.2491771	503.0594275	522.0233282	303.2300561
Os12g0610950	30.21693774	0.948582296	13.27612617	4.673131636	0	0	0	6.299280033	0	4.917285557		0.000109737	0.035936388	Os11g0210201	chr11	5710677	5711244	-	306	-	- && - && -	-	73	165	122	266	327	183	29.93484658	63.13107982	41.07671991	120.1053144	166.2834404	93.89407398
novel.2534	30.00946153	17.07448133	1.770150155	0	0	0	0	6.281543828	0	4.907345527		0.000111175	0.035936388	GDSL_ESTERASE/LIPASE_PROTEIN_83	chr06	14281547	14290711	+	1137	-	- && Q94CH8.1 RecName: Full=GDSL esterase/lipase EXL1; AltName: Full=Family II extracellular lipase 1; Short=Family II lipase EXL1; Flags: Precursor && PF00657:GDSL-like Lipase/Acylhydrolase	Lipase_GDSL	25	14	43	154	167	24	2.759021895	1.441611609	3.896416227	18.71381235	22.85486613	3.314051835
Os02g0523201	29.9481349	18.02306362	0	0.778855273	0	0	0	6.267306299	0	4.904394253		0.000119834	0.03815738	Os11g0208900	chr11	5592564	5603077	-	3225	-	- && Q1MX30.1 RecName: Full=Receptor kinase-like protein Xa21; Contains: RecName: Full=Receptor kinase-like protein Xa21, processed; Flags: Precursor && PF13855:Leucine rich repeat|PF00069:Protein kinase domain|PF08263:Leucine rich repeat N-terminal domain	Pkinase	1733	1500	1447	537	590	602	67.42864721	54.45556145	46.2270484	23.00628952	28.46721412	29.30726506
novel.1521	29.90958942	16.12589903	2.655225233	0	0	0	0	6.260374755	0	4.902536201		0.000132486	0.041565396	-	chr12	7378902	7382905	-	1266	-	- && - && -	-	81	145	54	21	15	3	8.028361437	13.40957447	4.394580321	2.291857458	1.843657433	0.372045511
Os03g0733200	29.81087118	15.17731674	3.540300311	0	0	0	0	6.239205682	0	4.897766631		0.000140643	0.043485301	Os05g0404400	chr05	19691349	19694288	-	720	-	- && - && -	-	391	1077	1003	239	177	269	68.1427826	175.1313546	143.5244162	45.8635237	38.25281898	58.65814212
novel.2967	29.81087118	15.17731674	3.540300311	0	0	0	0	6.239205682	0	4.897766631		0.000146122	0.044533933	Os03g0405500	chr03	16590192	16595911	+	1710	-	- && Q7Y0E8.1 RecName: Full=Probable nucleoredoxin 1-1; Short=OsNrx1-1 && PF13905:Thioredoxin-like|PF03107:C1 domain	-	42	21	21	218	167	18	3.081972668	1.437817894	1.265262209	17.61417867	15.19648116	1.652665323
novel.1265	29.79420007	28.45746888	7.965675699	0	0	1.176310808	0	12.14104819	0.392103603	4.896959609		0.00014865	0.044666119	-	chr06	17127506	17129253	+	1748	-	- && - && -	-	75	31	3	1	1	1	5.383880826	2.076351928	0.176822358	0.079042485	0.0890187	0.089818768
novel.1789	29.65145982	9.48582296	4.425375388	4.673131636	0	0	0	6.194776662	0	4.890031229		0.000151209	0.044804128	-	chr08	10234110	10235008	+	805	-	- && - && -	-	0	1	0	17	7	24	0	0.145440319	0	2.917796877	1.353084238	4.680840914
novel.1816	29.60280786	71.1436722	27.43732741	2.336565818	1.044483121	1.176310808	1.186883061	33.63918848	1.13589233	4.887662119		0.000157537	0.045762044	Os03g0103800	chr03	268645	272800	+	1110	-	- && - && -	-	66	99	98	185	160	145	7.460991749	10.44222185	9.096209397	23.02771065	22.42950449	20.50942777
novel.1464	29.54009721	25.61172199	9.735825855	0.778855273	0	0	1.186883061	12.04213437	0.395627687	4.884602669		0.000158732	0.045762044	Os03g0401100	chr03	16282782	16290478	+	1908	-	- && - && PF00564:PB1 domain	-	230	833	249	111	92	19	15.12603387	51.11487829	13.44554248	8.037974471	7.502951383	1.563449113
novel.2746	29.32472269	10.43440526	7.965675699	0	0	0	0	6.133360318	0	4.874045561		0.000167228	0.047568515	Os07g0524900	chr07	20365632	20367832	-	1092	-	- && Q9FGG3.1 RecName: Full=WAT1-related protein At5g64700 && PF00892:EamA-like transporter family	DUF6	52	21	47	263	227	24	5.975253133	2.251528021	4.434376581	33.27630714	32.34639564	3.450619905
novel.1797	29.13195664	8.537240664	9.735825855	0	0	0	0	6.091022173	0	4.864530698		0.000172717	0.048483458	-	chr01	14267812	14271465	+	775	-	- && - && -	-	0	1	0	10	8	30	0	0.151070267	0	1.782790502	1.606241934	6.077543445
Os09g0268500	29.03577808	7.588658368	10.62090093	0	0	0	0	6.0698531	0	4.85975979		0.000204869	0.056007437	-	chr12	16375895	16380140	+	1325	-	- && - && -	-	0	4	18	42	45	47	0	0.353447418	1.399632374	4.379609874	5.284687496	5.569170314
Os05g0567200	28.4973851	16.12589903	1.770150155	0	0	0	0	5.965349729	0	4.83275764		0.000205466	0.056007437	Os10g0124100	chr10	1532800	1536184	+	1563	-	- && - && -	-	2	1	2	7	5	68	0.160563424	0.074906882	0.131834286	0.61878685	0.497775711	6.830593721
novel.1536	28.39780413	15.17731674	2.655225233	0	0	0	0	5.944180656	0	4.827707472		0.000207396	0.056007437	-	chr12	169594	171296	-	234	-	- && - && -	-	39	91	26	6	2	8	20.91338596	45.53089999	11.44761047	3.542724715	1.329954593	5.367630963
Os01g0347300	28.29932653	14.22873444	3.540300311	0	0	0	0	5.923011584	0	4.822695815		0.000216444	0.057224948	Os08g0182400	chr08	4817967	4820693	+	597	-	- && - && -	-	0	4	0	43	19	9	0	0.784451974	0	9.951673948	4.952242982	2.366882497
Os05g0463300	28.29932653	14.22873444	3.540300311	0	0	0	0	5.923011584	0	4.822695815		0.000218273	0.057224948	Os01g0910800	chr01	39679510	39680136	-	309	-	- && - && -	-	4	2	1	27	17	20	1.624340657	0.757795839	0.333425548	12.07278034	8.560775681	10.16201978
Os12g0530200	28.29932653	14.22873444	3.540300311	0	0	0	0	5.923011584	0	4.822695815		0.000219952	0.057224948	WITH_NO_LYSINE_KINASE_5	chr07	23677863	23679919	+	984	-	- && Q0D541.1 RecName: Full=Probable serine/threonine-protein kinase WNK5; Short=OsWNK5; AltName: Full=Protein kinase with no lysine 5 && PF00069:Protein kinase domain	Pkinase	27	14	24	67	65	52	3.443057445	1.665764634	2.512890102	9.407662276	10.27876492	8.296917373
novel.1515	28.29932653	14.22873444	3.540300311	0	0	0	0	5.923011584	0	4.822695815		0.000226623	0.058250324	HIGH-AFFINITY_K+_TRANSPORTER_3	chr01	19242042	19243812	+	1530	-	- && Q8L481.1 RecName: Full=Probable cation transporter HKT3; Short=OsHKT3 && PF02386:Cation transport protein	-	112	127	96	15	20	36	9.185487169	9.718360165	6.464532969	1.354571215	2.034048201	3.694193074
novel.3185	28.2015545	13.28015214	4.425375388	0	0	0	0	5.901842511	0	4.817702782		0.000232648	0.059087091	Os08g0205150	chr08	6137622	6141504	+	2808	-	- && Q8W474.4 RecName: Full=Probable disease resistance protein At1g58390 && PF00931:NB-ARC domain|PF18052:Rx N-terminal domain	NB-ARC	0	10	2	19	39	41	0	0.416949634	0.073382118	0.934885689	2.161176214	2.292425724
novel.2996	28.10424045	12.33156985	5.310450466	0	0	0	0	5.880673438	0	4.81271592		0.000262811	0.065962466	Os08g0545000	chr08	27306912	27309437	-	1980	-	- && - && -	-	69	59	68	121	111	158	4.372798883	3.488731298	3.538352326	8.443493904	8.72329308	12.52853863
novel.2125	27.85118795	13.28015214	2.655225233	1.557710545	0	0	0	5.831029308	0	4.79966696		0.000269248	0.066081134	Os05g0227600	chr05	7746542	7748227	-	1251	-	- && - && -	-	167	223	359	525	506	305	16.75076957	20.87027893	29.56613063	57.98344407	62.93842671	38.27815965
Os07g0258100	27.71780184	8.537240664	8.850750777	0	0	0	0	5.795997147	0	4.792740944		0.000269479	0.066081134	-	chr07	26649272	26650123	-	590	-	- && - && -	-	1	2	0	13	12	28	0.212678501	0.396879516	0	3.044341408	3.164841099	7.450999591
novel.2681	27.69933874	37.94329184	22.12687694	0.778855273	2.088966241	0	0	20.28300802	0.69632208	4.791779631		0.000287355	0.069663936	Os12g0450500	chr12	15472945	15475350	-	231	-	- && - && -	-	0	5	0	14	20	35	0	2.534187383	0	8.373712962	13.47226731	23.78836449
Os06g0230400	27.65775004	11.38298755	4.425375388	1.557710545	0	0	0	5.788691162	0	4.789611893		0.00029107	0.069678169	-	chr08	9907286	9910237	-	2463	-	- && - && -	-	25	27	30	60	48	122	1.273653226	1.283453245	1.254914667	3.365804236	3.032490862	7.776853874
Os08g0203100	27.56222572	10.43440526	5.310450466	1.557710545	0	0	0	5.767522089	0	4.784620489		0.000293946	0.069678169	Os05g0581000	chr05	28909583	28910714	-	1132	-	- && - && -	-	68	16	6	1	0	1	7.537686814	1.654833316	0.546087425	0.122055003	0	0.138695411
novel.2896	27.56222572	10.43440526	5.310450466	1.557710545	0	0	0	5.767522089	0	4.784620489		0.000314039	0.073623237	MULTIPLE_STRESS_RESPONSIVE_MAP_KINASE_2	chr03	9847723	9850384	-	1110	-	- && Q10N20.1 RecName: Full=Mitogen-activated protein kinase 5; Short=MAP kinase 5; AltName: Full=Benzothiadiazole-induced MAP kinase 1; AltName: Full=MAP kinase 2; AltName: Full=Multiple stress-responsive MAP kinase 2; AltName: Full=OsBIMK1; AltName: Full=OsMAP1; AltName: Full=OsMAPK2; AltName: Full=OsMAPK5; AltName: Full=OsMPK3; AltName: Full=OsMSRMK2 >A2XFC8.2 RecName: Full=Mitogen-activated p…	Pkinase	93	92	141	211	173	175	10.51321565	9.703882932	13.08740332	26.26403755	24.25190173	24.75275765
Os03g0816700	27.42962031	5.691493776	11.50597601	0	0	0	0	5.732489929	0	4.777662747		0.000318296	0.073809959	-	chr12	22029997	22031079	+	979	-	- && - && -	-	1	5	0	13	15	43	0.128171926	0.597954326	0	1.834689919	2.384137192	6.895952854
novel.2303	27.42962031	5.691493776	11.50597601	0	0	0	0	5.732489929	0	4.777662747		0.000333205	0.075019028	-	chr01	14550181	14577489	-	1275	-	- && - && -	-	18	23	16	37	49	96	1.771486811	2.112021579	1.292906594	4.009530795	5.980101711	11.82141784
Os04g0573300	27.3280122	1.897164592	9.735825855	5.451986909	0	0	0	5.694992452	0	4.772308619		0.000333972	0.075019028	Os06g0699050	chr06	29381132	29382672	-	282	-	- && - && -	-	138	108	236	44	34	4	61.40526092	44.83894102	86.22242776	21.55785678	18.76084883	2.226995825
Os02g0573500	27.21056368	8.537240664	6.195525544	2.336565818	0	0	0	5.689777342	0	4.766094938		0.000336277	0.075019028	CYTOKININ_OXIDASE/DEHYDROGENASE_4	chr01	41300203	41302983	+	1590	-	- && Q5JLP4.1 RecName: Full=Cytokinin dehydrogenase 4; AltName: Full=Cytokinin oxidase 4; Short=OsCKX4; Flags: Precursor && PF09265:Cytokinin dehydrogenase 1, FAD and cytokinin binding|PF01565:FAD binding domain	FAD_binding_4	377	174	246	459	425	760	29.75225098	12.81246889	15.94025759	39.88573278	41.59244788	75.04555742
Os03g0781000	27.19123817	0	48.67912927	12.46168436	1.044483121	0	1.186883061	20.38027121	0.743788727	4.765069942		0.000337575	0.075019028	Os12g0548700	chr12	22202703	22203153	-	207	-	- && P01053.2 RecName: Full=Subtilisin-chymotrypsin inhibitor-2A; Short=CI-2A && -	-	0	1	0	46	18	0	0	0.565601242	0	30.7036142	13.53084238	0
Os01g0311300	27.17763795	11.38298755	1.770150155	3.894276364	0	0	0	5.682471357	0	4.76434817		0.000402146	0.088447221	Os08g0562700	chr08	28173344	28181698	-	1536	-	- && B7EA73.1 RecName: Full=Puromycin-sensitive aminopeptidase; Short=PSA; AltName: Full=Cytosol alanyl aminopeptidase; Short=AAP-S && PF01433:Peptidase family M1 domain|PF17900:Peptidase M1 N-terminal domain	-	160	940	214	101	82	78	13.07086623	71.6501886	14.35423031	9.085151466	8.307021071	7.972819038
Os04g0208500	27.02230801	20.86881051	10.62090093	1.557710545	1.044483121	0	0	11.01580733	0.34816104	4.756078997		0.000417565	0.09090124	-	chr12	10543432	10562291	+	1218	-	- && - && -	-	0	4	14	25	32	53	0	0.384497396	1.184235565	2.835924956	4.088136286	6.831830788
Os03g0862300	26.79336684	10.43440526	16.81642648	5.451986909	0	0	1.186883061	10.90093955	0.395627687	4.743803976		0.000432164	0.093129267	OXALATE_OXIDASE_4	chr03	27791020	27792047	-	690	-	- && Q851K1.1 RecName: Full=Germin-like protein 3-6; Flags: Precursor && PF00190:Cupin	-	31	3	12	165	136	7	5.637521434	0.509041118	1.791799899	33.03975875	30.6699094	1.592786144
novel.1738	26.54138055	14.22873444	0.885075078	1.557710545	0	0	0	5.557173354	0	4.730171509		0.000441904	0.093384429	-	chr12	21548671	21549728	-	734	-	- && - && -	-	0	5	0	9	11	57	0	0.797543986	0	1.694136751	2.331950356	12.19234703
Os12g0598600	26.31426992	10.43440526	5.310450466	0.778855273	0	0	0	5.507903665	0	4.717773463		0.000442103	0.093384429	HEAVY-METAL-ASSOCIATED_ISOPRENYLATED_PLANT_PROTEIN_26	chr12	13177329	13178929	+	720	-	- && O03982.1 RecName: Full=Heavy metal-associated isoprenylated plant protein 39; Short=AtHIP39; Flags: Precursor && PF00403:Heavy-metal-associated domain	HMA	5	7	5	44	26	16	0.871391082	1.1382725	0.715475654	8.443493904	5.619058155	3.488960126
Os06g0318900	26.21891158	9.48582296	6.195525544	0.778855273	0	0	0	5.486734592	0	4.712535891		0.000452419	0.094626564	CALMODULIN-LIKE_PROTEIN_31	chr01	42074192	42074866	-	456	-	- && Q8RYK0.1 RecName: Full=Probable calcium-binding protein CML31; AltName: Full=Calmodulin-like protein 31 && PF13833:EF-hand domain pair|PF13499:EF-hand domain pair	-	44	27	55	118	118	60	12.10774977	6.932336276	12.42668241	35.75355074	40.26612524	20.65831653
novel.299	25.86469698	7.588658368	7.080600622	1.557710545	0	0	0	5.408989845	0	4.692912384		0.000470298	0.095968787	TREHALOSE-6-PHOSPHATE_PHOSHPHATASE_7	chr09	12251875	12254061	+	1128	-	- && Q6H5L4.2 RecName: Full=Probable trehalose-phosphate phosphatase 7; Short=OsTPP7; AltName: Full=Trehalose 6-phosphate phosphatase && PF02358:Trehalose-phosphatase	-	0	1	0	9	17	12	0	0.103793845	0	1.102390403	2.345106104	1.670246869
Os11g0123033	25.71374884	6.640076072	17.70150155	7.009697454	1.044483121	0	0	10.45042503	0.34816104	4.684468053		0.000471019	0.095968787	Os02g0693450	chr02	28472700	28478198	-	297	-	- && - && -	-	39	28	26	77	72	71	16.47721318	11.03779394	9.019329458	35.82088323	37.72234845	37.53275287
Os01g0964333	25.59715698	1.897164592	7.080600622	7.009697454	0	0	0	5.329154223	0	4.677911677		0.000472332	0.095968787	ACETYL-SEROTONIN_METHYLTRANSFERASE_19	chr12	14750544	14752232	-	1098	-	- && P47917.1 RecName: Full=O-methyltransferase ZRP4; Short=OMT && PF00891:O-methyltransferase domain|PF08100:Dimerisation domain	-	12	23	46	194	218	6	1.371369571	2.452484074	4.316312143	24.41188998	30.89419112	0.857941015
Os11g0517800	24.9968156	11.38298755	3.540300311	0.778855273	0	0	0	5.234047712	0	4.643672413		0.000483562	0.096141882	Os12g0105300	chr12	273660	282070	-	2790	-	- && Q9LI74.1 RecName: Full=Protein CHUP1, chloroplastic; AltName: Full=Protein CHLOROPLAST UNUSUAL POSITIONING 1 && -	-	1218	1723	1822	618	544	714	54.77957872	72.30390846	67.28240732	30.60457028	30.34012542	40.179315
novel.2461	24.52078435	6.640076072	7.965675699	0.778855273	0	0	0	5.128202348	0	4.615933222		0.000488793	0.096141882	Os01g0390300	chr01	16468660	16479809	-	558	-	- && - && -	-	24	33	29	59	35	195	5.397002829	6.924053915	5.354527476	14.60897772	9.760150642	54.86671166
novel.1835	24.50102331	14.22873444	14.16120124	1.557710545	1.044483121	0	0	9.982548743	0.34816104	4.614770101		0.000490055	0.096141882	Os03g0180500	chr03	4216734	4219053	-	438	-	- && - && -	-	27	97	37	7	5	9	7.735087959	25.92855557	8.703320285	2.208136637	1.776309217	3.226093267
novel.2379	24.42646975	5.691493776	8.850750777	0.778855273	0	0	0	5.107033275	0	4.610373467		0.000495397	0.096141882	ACYLTRANSFERASE_20	chr06	29381137	29382336	+	687	-	- && Q7XHC4.1 RecName: Full=Acyl transferase 15; Short=OsAT15 && PF02458:Transferase family	-	40	51	101	12	10	0	7.305986363	8.691488083	15.1468383	2.413384522	2.264988171	0
Os01g0201750	24.13026447	7.588658368	4.425375388	3.115421091	0	0	0	5.043151616	0	4.592771823		0.000495716	0.096141882	ABC_TRANSPORTER_G_FAMILY_MEMBER_17	chr07	11170896	11182966	+	2202	-	- && Q8RXN0.1 RecName: Full=ABC transporter G family member 11; Short=ABC transporter ABCG.11; Short=AtABCG11; AltName: Full=Protein CUTICULAR DEFECT AND ORGAN FUSION 1; AltName: Full=Protein DESPERADO; AltName: Full=Protein PERMEABLE LEAVES 1; AltName: Full=White-brown complex homolog protein 11; Short=AtWBC11 && PF19055:ABC-2 type transporter|PF01061:ABC-2 type transporter|PF00005:ABC transport…	ABC2_membrane	568	318	588	176	172	158	32.36731125	16.9079325	27.511696	11.04326178	12.15440791	11.26544346
novel.2040	23.58393719	11.38298755	2.655225233	0.778855273	0	0	0	4.939022686	0	4.559732682		0.000510386	0.097755903	Os12g0634900	chr12	27213523	27219059	-	1308	-	- && - && PF12796:Ankyrin repeats (3 copies)	-	34	16	1	0	0	0	3.261720747	1.432164613	0.078767962	0	0	0
Os06g0722650	23.56814482	1.897164592	9.735825855	3.115421091	0	0	0	4.916137179	0	4.558766296		0.000513202	0.097755903	VQ-MOTIF-CONTAINING_PROTEIN_13	chr03	26752033	26752699	-	432	-	- && - && PF05678:VQ motif	-	4	4	4	67	35	2	1.161854776	1.084069047	0.953967539	21.42856407	12.60686125	0.726866693
novel.581	23.54433488	11.38298755	15.04627632	2.336565818	1.044483121	0	0	9.588609897	0.34816104	4.557308062		0.000525484	0.09920961	-	chr03	35534050	35534947	+	814	-	- && - && -	-	0	0	0	13	14	3	0	0	0	2.206586524	2.676247694	0.578635893
Os11g0266500	23.50293308	2.845746888	7.965675699	3.894276364	0	0	0	4.90189965	0	4.554768906		0.00053478	0.100078888	Os05g0307200	chr05	13930297	13932703	-	1935	-	- && O64705.2 RecName: Full=Pentatricopeptide repeat-containing protein At2g34400 && PF13041:PPR repeat family	-	24	52	22	2	5	1	1.556345002	3.146321328	1.171383396	0.142807508	0.402079296	0.081138608
Os01g0577300	23.42084875	11.38298755	1.770150155	1.557710545	0	0	0	4.903616084	0	4.549721453		0.000544075	0.100933059	Os05g0224700	chr05	7628540	7630705	+	633	-	- && A6QRA1.1 RecName: Full=DNA-directed RNA polymerase V subunit 7 && -	-	0	1	0	34	22	0	0	0.184959648	0	7.42125272	5.408061805	0
Os06g0492000	23.2571396	19.92022822	6.195525544	2.336565818	1.044483121	0	0	9.484106526	0.34816104	4.539601765		0.000551923	0.10150631	-	chr10	4122114	4123946	-	832	-	- && Q6Z4P2.1 RecName: Full=Probable apyrase 2; Short=OsAPY2; AltName: Full=ATP-diphosphatase; AltName: Full=ATP-diphosphohydrolase; AltName: Full=Adenosine diphosphatase; Short=ADPase && -	-	0	1	0	2	1	54	0	0.140720501	0	0.332130442	0.187024865	10.19011191
Os04g0436700	23.13241388	8.537240664	4.425375388	1.557710545	0	0	0	4.840108866	0	4.531843915		0.000591657	0.107883812	RAFFINOSE_SYNTHASE_2	chr07	5890575	5894128	-	2292	-	- && Q94A08.2 RecName: Full=Probable galactinol--sucrose galactosyltransferase 2; AltName: Full=Protein SEED IMBIBITION 2; AltName: Full=Raffinose synthase 2 && PF05691:Raffinose synthase or seed imbibition protein Sip1	-	20	24	41	88	58	57	1.094941674	1.225962902	1.84300535	5.304812924	3.937640431	3.904529984
Os06g0295432	23.06700858	9.48582296	2.655225233	2.336565818	0	0	0	4.825871337	0	4.527759017		0.000600471	0.108563163	Os04g0451200	chr04	22481487	22483248	+	1486	-	- && F8WKW1.1 RecName: Full=7-deoxyloganetin glucosyltransferase; AltName: Full=Genipin glucosyltransferase; AltName: Full=UDP-glucose glucosyltransferase 2; Short=GjUGT2; AltName: Full=UDP-glycosyltransferase 85A24 && PF00201:UDP-glucoronosyl and UDP-glucosyl transferase	UDPGT	11	3	9	78	38	10	0.928858327	0.236364987	0.623994918	7.252334174	3.979123903	1.056549163
Os08g0518350	22.8567535	22.7659751	4.425375388	0.778855273	0	1.176310808	0	9.323401922	0.392103603	4.514548597		0.00060881	0.109145908	Os05g0127266	chr05	1540430	1541246	-	505	-	- && Q9LY51.1 RecName: Full=Phosphoinositide phospholipase C 7; AltName: Full=Phosphoinositide phospholipase PLC7; Short=AtPLC10; Short=AtPLC7; Short=PI-PLC7 && -	-	0	1	3	49	32	0	0	0.231840509	0.612050461	13.40623154	9.860099002	0
Os11g0523700	22.78287229	6.640076072	5.310450466	2.336565818	0	0	0	4.762364119	0	4.509877737		0.000656953	0.116795342	XYLOGLUCAN_ENDOTRANSGLUCOSYDASE/HYDROLASE_10	chr06	29156457	29157883	-	873	-	- && Q38907.2 RecName: Full=Probable xyloglucan endotransglucosylase/hydrolase protein 25; Short=At-XTH25; Short=XTH-25; Flags: Precursor && PF00722:Glycosyl hydrolases family 16|PF06955:Xyloglucan endo-transglycosylase (XET) C-terminus	-	15	37	16	76	59	54	2.156019172	4.962130485	1.888265644	12.02821999	10.51623889	9.711538495
Os07g0273301	22.75585227	18.97164592	8.850750777	0	1.044483121	0	0	9.274132232	0.34816104	4.508165715		0.000669192	0.117575563	Os01g0139000	chr01	2080112	2081303	+	642	-	- && Q9SS37.1 RecName: Full=Reticulon-like protein B8; Short=AtRTNLB8 && PF02453:Reticulon	-	57	69	96	161	121	115	11.1407757	12.58330614	15.40612997	34.64917209	29.3273632	28.12362718
Os11g0213000	22.62343072	6.640076072	4.425375388	3.115421091	0	0	0	4.726957517	0	4.499745818		0.000674089	0.117575563	-	chr05	27018384	27019399	+	667	-	- && - && -	-	0	0	0	13	11	4	0	0	0	2.692895698	2.566194245	0.94154846
Os02g0222100	22.52967589	5.691493776	5.310450466	3.115421091	0	0	0	4.705788444	0	4.493754654		0.000677875	0.117575563	-	chr08	5684734	5687830	-	1810	-	- && Q9M2N5.1 RecName: Full=Zinc finger BED domain-containing protein DAYSLEEPER; AltName: Full=Transposase-like protein DAYSLEEPER && PF03106:WRKY DNA -binding domain	WRKY	24	41	25	46	50	194	1.663827392	2.6520761	1.4230455	3.511407811	4.298472027	16.8279679
Os05g0577900	22.32438275	43.63478562	4.425375388	0.778855273	2.088966241	0	0	16.27967209	0.69632208	4.480548382		0.000688372	0.118433276	Os12g0485300	chr12	17950541	17951121	+	581	-	- && - && -	-	36	55	79	105	77	212	7.775028173	11.08325325	14.00903794	24.96980673	20.62230797	57.28860517
Os11g0296900	22.28217829	23.7145574	3.540300311	0	0	1.176310808	0	9.08495257	0.392103603	4.477818371		0.000700595	0.119571938	Os01g0565600	chr01	21623760	21626735	-	652	-	- && Q9BI88.2 RecName: Full=UPF0587 protein F46B6.12 && PF05907:Eukaryotic protein of unknown function (DUF866)	-	24	88	55	313	302	23	4.61890733	15.80213532	8.691053958	66.32828312	72.07456378	5.538456642
Os02g0102800	21.8944638	5.691493776	1.770150155	6.230842182	0	0	0	4.564162038	0	4.452494213		0.000718943	0.121713959	FLOWERING_TIME_LIKE_GENE_6	chr04	24391459	24395755	-	525	-	- && Q9SXZ2.2 RecName: Full=Protein FLOWERING LOCUS T && PF01161:Phosphatidylethanolamine-binding protein	-	17	18	37	90	79	32	4.06317213	4.014152815	7.261055781	23.68564524	23.41480058	9.569719202
Os07g0619700	21.88898306	5.691493776	19.47165171	1.557710545	1.044483121	0	0	8.90695201	0.34816104	4.452133025		0.000724556	0.121713959	Os11g0519500	chr11	18690522	18702124	-	2694	-	- && - && -	-	21	21	2	0	0	0	0.978131638	0.912646102	0.076487375	0	0	0
Os12g0407200	21.67835492	1.897164592	6.195525544	5.451986909	0	0	0	4.514892348	0	4.438183375		0.000746286	0.124384874	Os01g0552850	chr01	20783516	20785479	+	138	-	- && Q6ASW7.1 RecName: Full=E3 SUMO-protein ligase SIZ2 && -	-	0	3	0	6	11	38	0	2.545205589	0	6.007228864	12.40327218	43.23276678
novel.80	21.45444537	21.81739281	4.425375388	0	0	0	1.186883061	8.747589399	0.395627687	4.4232047		0.000781937	0.129316628	BENZOTHIADIAZOLE-INDUCED_SAMT1	chr11	8466832	8469347	+	483	-	- && B6SU46.1 RecName: Full=Anthranilate O-methyltransferase 2; AltName: Full=Anthranilic acid methyltransferase 2; AltName: Full=Benzoate carboxyl methyltransferase; AltName: Full=O-methyltransferase 2 && PF03492:SAM dependent carboxyl methyltransferase	-	12	81	24	1	6	0	3.117523374	19.63444312	5.119428283	0.286058517	1.932977483	0
Os02g0607500	21.35344129	19.92022822	6.195525544	0	0	1.176310808	0	8.705251253	0.392103603	4.416396686		0.000806627	0.132373778	HEAVY-METAL-ASSOCIATED_ISOPRENYLATED_PLANT_PROTEIN_19	chr04	23422508	23423336	-	369	-	- && - && -	-	50	139	104	175	163	247	17.00275282	44.10310173	29.03784118	65.52600591	68.73594591	105.0942867
Os11g0249800	20.9560807	12.33156985	13.27612617	0	0	1.176310808	0	8.535898671	0.392103603	4.389297018		0.000817206	0.133085973	Os02g0255801	chr02	8813629	8814915	+	1233	-	- && F4JKH6.1 RecName: Full=Protein TSS; AltName: Full=TPR-domain suppressor of STIMPY && PF13424:Tetratricopeptide repeat	-	13	210	53	16	8	9	1.32298792	19.94054014	4.428637625	1.792911778	1.009600567	1.1460088
novel.1811	20.86297115	463.8567428	257.5568476	232.8777265	21.93414554	22.34990535	1.186883061	318.0971056	15.15697798	4.382872725		0.000837478	0.135354245	Os03g0342100	chr03	12753654	12754664	-	519	-	- && - && -	-	0	3	0	28	26	3	0	0.676759868	0	7.454056626	7.795225186	0.907532981
Os07g0554600	20.70876263	0	22.12687694	3.115421091	1.044483121	0	0	8.414099344	0.34816104	4.372169449		0.000874363	0.140253092	BETA-GLUCOSIDASE_7	chr03	28240368	28245227	-	1515	-	- && Q75I93.1 RecName: Full=Beta-glucosidase 7; Short=Os3bglu7; Flags: Precursor && PF00232:Glycosyl hydrolase family 1	Glyco_hydro_1	173	118	143	342	298	159	14.32877533	9.119060026	9.724801762	31.19000808	30.60739065	16.47756416
Os08g0224901	20.40714483	13.28015214	6.195525544	5.451986909	1.044483121	0	0	8.309221532	0.34816104	4.351002444		0.000891059	0.141864528	-	chr12	9799569	9803900	+	1254	-	- && - && -	-	6	11	12	26	24	57	0.600384286	1.027012782	0.985918605	2.864691277	2.978080141	7.136509348
Os02g0179400	20.24540639	13.28015214	4.425375388	7.009697454	0	1.176310808	0	8.238408329	0.392103603	4.339522697		0.000959165	0.151576496	BETA-AMYLASE_6	chr10	22324232	22327654	+	1602	-	- && O23553.3 RecName: Full=Beta-amylase 3, chloroplastic; AltName: Full=1,4-alpha-D-glucan maltohydrolase; AltName: Full=Beta-amylase 8; AltName: Full=Chloroplast beta-amylase; Short=CT-BMY; Flags: Precursor && PF01373:Glycosyl hydrolase family 14	-	0	3	1	10	13	25	0	0.21924992	0.064312418	0.862461073	1.262709698	2.450112448
novel.2363	20.15666321	16.12589903	6.195525544	2.336565818	0	1.176310808	0	8.219330131	0.392103603	4.333184925		0.000975655	0.153048684	Os10g0423000	chr10	14983512	14986232	-	369	-	- && - && -	-	74	97	45	20	6	16	25.16407417	30.77698466	12.56445051	7.488686389	2.530157518	6.807727075
Os11g0471200	20.14412965	18.97164592	1.770150155	3.894276364	1.044483121	0	0	8.212024146	0.34816104	4.332287569		0.000984887	0.153174983	LATE_EMBRYOGENESIS_ABUNDANT_PROTEIN_9	chr01	11863682	11864412	-	282	-	- && - && -	-	169	549	250	692	593	586	75.19919634	227.9312835	91.33731754	339.0462929	327.2112752	326.2548884
novel.507	19.73523807	9.48582296	11.50597601	3.115421091	1.044483121	0	0	8.03574002	0.34816104	4.302702018		0.000993875	0.153174983	Os05g0147150	chr05	2712383	2713538	+	599	-	- && - && -	-	269	158	298	307	363	703	56.35092645	30.88239436	51.25624586	70.81309351	94.29799919	184.2625268
Os06g0172750	19.16030384	5.691493776	17.70150155	0	1.044483121	0	0	7.79766511	0.34816104	4.260048534		0.000998	0.153174983	GDSL_ESTERASE/LIPASE_PROTEIN_90	chr06	30838067	30839951	-	1107	-	- && O23470.2 RecName: Full=GDSL esterase/lipase At4g16230; AltName: Full=Extracellular lipase At4g16230; Flags: Precursor && PF00657:GDSL-like Lipase/Acylhydrolase	Lipase_GDSL	38	11	39	161	162	16	4.307364047	1.163391173	3.629730148	20.09464181	22.77141766	2.269242358
novel.11	18.87722076	16.12589903	6.195525544	0.778855273	0	1.176310808	0	7.700093283	0.392103603	4.238574472		0.001038805	0.15829904	Os12g0234800	chr12	7383443	7384747	-	458	-	- && - && -	-	9	17	11	0	0	0	2.465770398	4.345744041	2.474483485	0	0	0
Os01g0218200	18.68386519	9.48582296	7.080600622	6.230842182	0	0	1.186883061	7.599088588	0.395627687	4.223721036		0.001077782	0.163073697	Os02g0328600	chr02	13312123	13315987	+	324	-	- && - && -	-	14	60	12	2	2	2	5.421988954	21.68138095	3.815870155	0.852878172	0.960522762	0.969155591
Os07g0684500	18.6446491	14.22873444	17.70150155	10.90397382	0	2.352621616	0	14.27806994	0.784207205	4.22068974		0.001100917	0.165401197	Os06g0730150	chr06	31114762	31114993	+	231	-	- && - && -	-	2	0	0	29	20	2	1.08640966	0	0	17.34554828	13.47226731	1.359335114
novel.1272	18.63278294	11.38298755	10.62090093	0.778855273	0	1.176310808	0	7.594247919	0.392103603	4.219771262		0.001113931	0.166186092	MICRORCHIDIA_PROTEIN_6C	chr01	20489205	20501757	-	2087	-	- && Q56Y74.1 RecName: Full=Protein MICRORCHIDIA 6; Short=AtMORC6; AltName: Full=Protein CRT1-homolog 6; Short=CRT1-h6; AltName: Full=Protein DEFECTIVE IN MERISTEM SILENCING 11 && PF13589:Histidine kinase-, DNA gyrase B-, and HSP90-like ATPase	-	291	511	882	188	194	162	17.49629703	28.66679568	43.54151024	12.44621831	14.46445105	12.18711994
novel.1836	18.54643568	11.38298755	9.735825855	1.557710545	1.044483121	0	0	7.558841317	0.34816104	4.213070046		0.001126711	0.166925412	Os05g0367900	chr05	17664405	17665461	+	783	-	- && - && PF03168:Late embryogenesis abundant protein	-	0	0	0	20	9	1	0	0	0	3.529151057	1.788559625	0.20051495
novel.2062	18.41403672	10.43440526	9.735825855	2.336565818	0	1.176310808	0	7.502265643	0.392103603	4.202734024		0.001140229	0.167763121	Os03g0173700	chr03	3936681	3940818	-	2115	-	- && - && PF07762:Protein of unknown function (DUF1618)	-	474	750	552	273	202	81	28.12182964	41.51753798	26.88970628	17.83422697	14.86153515	6.012888728
Os01g0868300	18.34539229	12.33156985	6.195525544	3.894276364	0	1.176310808	0	7.473790585	0.392103603	4.19734585		0.001154781	0.168740363	-	chr04	20605976	20607656	-	655	-	- && - && -	-	20	12	5	0	0	0	3.831460024	2.144967153	0.786477055	0	0	0
Os10g0545600	18.24915329	16.12589903	6.195525544	0	1.044483121	0	0	7.440474859	0.34816104	4.189757623		0.001169982	0.169798563	Os12g0484600	chr12	17900930	17902995	+	1800	-	- && - && PF06813:Nodulin-like	-	138	71	133	31	38	13	9.620157544	4.618134142	7.612660959	2.3795301	3.284987845	1.133912041
Os10g0457400	17.88212989	14.22873444	5.310450466	2.336565818	1.044483121	0	0	7.291916908	0.34816104	4.160446677		0.001181672	0.170336398	-	chr08	490168	491053	-	549	-	- && - && -	-	0	3	0	16	17	12	0	0.639778454	0	4.026703501	4.818360083	3.431764058
Os08g0433400	17.68836102	5.691493776	8.850750777	7.009697454	0	1.176310808	0	7.183980669	0.392103603	4.144728471		0.001225432	0.175458807	Os05g0580900	chr05	28904690	28912194	-	357	-	- && - && -	-	164	35	104	16	23	21	57.64361846	11.47837815	30.01390307	6.192325552	10.02495185	9.235482686
novel.2376	17.26144587	32.25179806	7.965675699	0	0	0	2.373766122	13.40582459	0.791255374	4.109481409		0.001233909	0.175494816	FLOWERING_TIME_LIKE_GENE_4	chr09	19980213	19986378	-	537	-	- && Q9SXZ2.2 RecName: Full=Protein FLOWERING LOCUS T && PF01161:Phosphatidylethanolamine-binding protein	-	155	136	180	330	291	164	36.21871312	29.65140813	34.53469079	84.90664261	84.32209316	47.94883748
novel.941	17.08379536	9.48582296	10.62090093	0.778855273	1.044483121	0	0	6.961859722	0.34816104	4.094556616		0.0012581	0.177750305	-	chr12	10821585	10822917	-	1135	-	- && - && -	-	53	26	12	3	4	0	5.859433248	2.681996374	1.089288044	0.365197173	0.548386563	0
Os06g0678651	16.84235929	6.640076072	28.32240249	3.894276364	0	1.176310808	1.186883061	12.95225164	0.78773129	4.074022341		0.001291381	0.180267286	Os12g0516700	chr12	20078008	20079161	+	213	-	- && - && -	-	154	165	251	280	240	380	90.72285742	90.6953541	121.4091645	181.6270136	175.3292252	280.0996157
Os09g0546200	16.49626231	2.845746888	7.080600622	10.12511855	1.044483121	0	0	6.683822018	0.34816104	4.044067274		0.001292814	0.180267286	Os04g0458400	chr04	22896501	22897550	-	261	-	- && - && -	-	4	4	1	57	43	0	1.923069974	1.794321182	0.394745188	30.17424154	25.63602129	0
Os03g0704400	16.07297795	10.43440526	5.310450466	3.894276364	0	1.176310808	0	6.546377362	0.392103603	4.006565347		0.001337071	0.183516464	Os07g0605400	chr07	24809650	24810354	+	342	-	- && Q5G8Z3.1 RecName: Full=Protein EGG APPARATUS-1; AltName: Full=ZmEA1 && -	-	591	307	461	952	715	574	216.8387913	105.0976413	138.8775901	384.6031673	325.3138932	263.5083042
Os02g0536300	15.707246	4.74291148	9.735825855	4.673131636	1.044483121	0	0	6.383956324	0.34816104	3.973358345		0.001341574	0.183516464	BASIC_HELIX-LOOP-HELIX_PROTEIN_148	chr03	30406830	30409342	+	900	-	- && Q75KV9.1 RecName: Full=Transcription factor BHLH148; AltName: Full=Basic helix-loop-helix protein 148; Short=OsbHLH148; AltName: Full=bHLH transcription factor bHLH148 && PF00010:Helix-loop-helix DNA-binding domain	HLH	519	543	425	705	745	701	72.36031544	70.63793912	48.65234448	108.23024	128.8061023	122.2880524
novel.2539	15.57152806	23.7145574	12.39105109	0	0	2.352621616	0	12.03520283	0.784207205	3.96083862		0.001344875	0.183516464	CALCINEURIN_B-LIKE_PROTEIN-INTERACTING_PROTEIN_KINASE_21	chr07	26464444	26468858	+	1335	-	- && Q0D4B2.2 RecName: Full=CBL-interacting protein kinase 21; AltName: Full=OsCIPK21 && PF03822:NAF domain|PF00069:Protein kinase domain	Pkinase	38	69	81	119	96	133	3.571724344	6.051297783	6.251167063	12.31594412	11.18955055	15.64151787
Os07g0685650	15.52600446	12.33156985	3.540300311	3.115421091	0	1.176310808	0	6.329097083	0.392103603	3.956614702		0.001350524	0.183516464	Os11g0323860	chr11	12226617	12227793	-	267	-	- && - && -	-	5	4	22	125	80	1	2.349818648	1.753999357	8.489239221	64.68458047	46.6231273	0.588026988
novel.3027	15.51077718	10.43440526	6.195525544	2.336565818	0	1.176310808	0	6.322165539	0.392103603	3.955199071		0.001373788	0.184463931	-	chr08	20615221	20619866	-	718	-	- && - && -	-	22	18	18	51	38	57	3.844800762	2.935139593	2.582887041	9.814038242	8.235345571	12.46404279
Os04g0603900	15.48315353	1.897164592	11.50597601	5.451986909	1.044483121	0	0	6.285042504	0.34816104	3.952627437		0.00137479	0.184463931	Os09g0520800	chr09	20349158	20350901	-	1485	-	- && Q7XUR3.2 RecName: Full=Putative alpha-L-fucosidase 1; AltName: Full=Alpha-L-fucoside fucohydrolase; Flags: Precursor && PF01120:Alpha-L-fucosidase	Alpha_L_fucos	15	4	25	97	89	9	1.267477937	0.315365541	1.734486434	9.025001748	9.325802812	0.95153458
novel.1057	15.24131641	9.48582296	11.50597601	12.46168436	2.088966241	0	0	11.15116111	0.69632208	3.92991561		0.001528118	0.203755463	-	chr04	19390872	19392743	-	1872	-	- && - && -	-	75	59	4	1	8	0	5.027256241	3.690004257	0.220146355	0.073806765	0.664977296	0
novel.1929	15.12966061	8.537240664	25.66717725	0.778855273	0	2.352621616	0	11.66109106	0.784207205	3.91930772		0.001550789	0.205493938	Os07g0111700	chr07	664618	667101	+	1404	-	- && Q9FF12.1 RecName: Full=Flavin-containing monooxygenase FMO GS-OX-like 9; AltName: Full=Flavin-monooxygenase glucosinolate S-oxygenase-like 9 && PF00743:Flavin-binding monooxygenase-like	FMO-like	15	8	12	53	42	20	1.340601664	0.667119414	0.88058542	5.215678052	4.654841075	2.236512901
novel.2141	14.96961195	2.845746888	1.770150155	28.81764509	1.044483121	1.176310808	0	11.14451404	0.740264643	3.903964919		0.001564979	0.206094175	MALECTIN/MALECTIN-LIKE_RECEPTOR-LIKE_PROTEIN_2	chr02	7501363	7513592	+	2160	-	- && C0LGG9.2 RecName: Full=Probable LRR receptor-like serine/threonine-protein kinase At1g53440; Flags: Precursor && PF11721:Malectin domain	-	91	258	122	54	34	39	5.28643923	13.98449071	5.819201987	3.454156597	2.449333042	2.834780102
Os02g0590700	14.62264926	10.43440526	3.540300311	3.894276364	0	1.176310808	0	5.95632731	0.392103603	3.870132811		0.001600086	0.207330614	OXALATE_OXIDASE_3	chr03	27788230	27788913	-	684	-	- && Q851K0.1 RecName: Full=Germin-like protein 3-5; Flags: Precursor && PF00190:Cupin	-	2	0	0	22	27	1	0.366901508	0	0	4.44394416	6.142290291	0.22953685
Os04g0369100	14.47054267	28.45746888	5.310450466	0	0	0	2.373766122	11.25597312	0.791255374	3.855047121		0.001600421	0.207330614	Os02g0533000	chr02	19623488	19628801	-	1584	-	- && Q8GW20.2 RecName: Full=Uncharacterized protein At5g03900, chloroplastic; Flags: Precursor && -	-	583	1384	1390	417	379	413	46.18372734	102.2966974	90.41010538	36.37331568	37.23117204	40.93581057
Os06g0659200	14.18525528	4.74291148	23.8970271	2.336565818	2.088966241	0	0	10.32550147	0.69632208	3.826320208		0.001607528	0.207330614	Os12g0535300	chr12	21289207	21292174	+	1017	-	- && - && -	-	59	67	84	97	90	267	7.279585675	7.713199239	8.509728134	13.1780999	13.77032632	41.21913069
Os01g0757400	14.0754226	13.28015214	10.62090093	7.009697454	2.088966241	0	0	10.30358351	0.69632208	3.815106333		0.001613639	0.207330614	-	chr12	8236720	8237848	+	1129	-	- && - && -	-	0	22	1	42	43	61	0	2.281442034	0.091256416	5.139931872	5.926484993	8.48290128
novel.1251	14.04625565	29.40605118	1.770150155	1.557710545	0	0	2.373766122	10.91130396	0.791255374	3.812113694		0.001622959	0.207330614	Os03g0232400	chr03	7018347	7019179	+	306	-	- && Q9AR88.1 RecName: Full=Phytosulfokines 4; Contains: RecName: Full=Phytosulfokine-alpha; Short=PSK-alpha; Short=Phytosulfokine-a; Contains: RecName: Full=Phytosulfokine-beta; Short=PSK-beta; Short=Phytosulfokine-b; Flags: Precursor && PF06404:Phytosulfokine precursor protein (PSK)	-	965	1144	1260	517	478	186	395.7140678	437.7088201	424.2349761	233.4377726	243.06876	95.43332109
novel.624	13.27444661	15.17731674	5.310450466	10.12511855	0	1.176310808	1.186883061	10.20429525	0.78773129	3.730579814		0.001642796	0.208615515	Os03g0661800	chr03	25978555	25990239	-	1740	-	- && - && -	-	154	116	136	236	201	195	11.1057291	7.805297141	8.052801845	18.73979211	17.97502423	17.59518684
Os10g0395150	12.70803149	14.22873444	9.735825855	3.894276364	2.088966241	0	0	9.286278886	0.69632208	3.667668665		0.001659944	0.208785056	Os07g0110900	chr07	607685	608602	+	435	-	- && - && -	-	26	15	23	99	62	24	7.499972898	4.037222659	5.447483601	31.44473592	22.17813935	8.66224583
Os09g0359500	12.68657244	108.1383817	344.2942052	65.42384291	21.93414554	18.82097292	0	172.61881	13.58503949	3.665230441		0.001663704	0.208785056	Os02g0598200	chr02	23255087	23262297	-	3147	-	- && Q6K5K2.1 RecName: Full=B3 domain-containing protein Os02g0598200 && PF02362:B3 DNA binding domain	B3	104	126	161	183	173	284	4.146791497	4.687642706	5.270920739	8.034453858	8.554054946	14.16870366
novel.1166	12.66702423	21.81739281	32.74777787	2.336565818	2.088966241	2.352621616	0	18.9672455	1.480529286	3.663005738		0.001678986	0.209470669	ROLLING_LEAF_MUTANT_1	chr05	26987460	26989035	+	939	-	- && P20027.3 RecName: Full=Myb-related protein Hv33 && PF00249:Myb-like DNA-binding domain	Myb_DNA-binding	0	4	4	44	49	0	0	0.498741031	0.438886024	6.474244527	8.119946413	0
Os11g0256900	12.66657253	11.38298755	71.69108129	18.69252655	1.044483121	7.057864847	0	33.92219846	2.700782656	3.662954291		0.001706974	0.210542709	Os07g0192000	chr07	4969408	4971145	+	1551	-	- && Q9LJJ7.1 RecName: Full=AAA-ATPase At3g28580 && PF14363:Domain associated at C-terminal with AAA|PF00004:ATPase family associated with various cellular activities (AAA)	AAA	60	49	60	127	111	74	4.854170823	3.698835202	3.985628402	11.3134207	11.13611883	7.490804139
novel.2908	12.34592099	18.97164592	9.735825855	0	0	1.176310808	1.186883061	9.569157258	0.78773129	3.625962558		0.001707316	0.210542709	Os11g0209000	chr11	5605253	5607081	+	225	-	- && - && -	-	572	1742	907	393	381	108	318.9988472	906.4551746	415.3193077	241.3304076	263.490604	75.36153872
novel.1336	12.16977404	71.1436722	52.21942958	3.115421091	1.044483121	9.410486462	0	42.15950763	3.484989861	3.605230476		0.001733419	0.211724329	Os04g0648200	chr04	32976317	32977691	+	1332	-	- && - && -	-	34	27	41	7	3	5	3.202951004	2.373232239	3.171297494	0.726098984	0.350461008	0.589351373
novel.1110	12.11267763	24.6631397	15.04627632	0.778855273	2.088966241	0	1.186883061	13.49609043	1.091949768	3.598445917		0.00174553	0.211724329	Os01g0687400	chr01	28354882	28356067	-	909	-	- && P36908.1 RecName: Full=Acidic endochitinase; Flags: Precursor && PF00704:Glycosyl hydrolases family 18	-	4	9	13	9	25	85	0.552168606	1.159202546	1.473454812	1.367982811	4.279556859	14.68126786
Os12g0264650	11.36878527	12.33156985	12.39105109	13.24053964	2.088966241	1.176310808	0	12.65438686	1.088425683	3.507006208		0.001751294	0.211724329	Os06g0116500	chr06	913426	921695	+	1101	-	- && F4JSE7.1 RecName: Full=Protein ENHANCED DISEASE RESISTANCE 2 && PF01852:START domain	START	58	69	28	13	7	9	6.610225536	7.337404669	2.620161523	1.631390945	0.989312272	1.283404951
Os03g0161000	11.27823656	11.38298755	24.78210218	2.336565818	1.044483121	0	2.373766122	12.83388518	1.139416414	3.495469604		0.001760382	0.211724329	-	chr12	9988711	9996068	-	2173	-	- && Q9SX38.2 RecName: Full=Putative disease resistance protein At1g50180 && PF00931:NB-ARC domain	NB-ARC	0	4	26	35	45	63	0	0.215516718	1.232738541	2.225411521	3.222370424	4.551864683
Os01g0566500	11.27464441	267.5002075	192.0612919	45.17360582	9.400348087	11.76310808	23.73766122	168.2450351	14.96703913	3.495010028		0.001771043	0.211724329	Os12g0541200	chr12	21640425	21641469	-	327	-	- && - && -	-	0	2	0	6	10	24	0	0.716082306	0	2.535160805	4.758553131	11.52317106
Os01g0633800	11.24104437	10.43440526	38.94330342	0	3.133449362	1.176310808	0	16.45923622	1.436586723	3.490704172		0.001776444	0.211724329	Os07g0640300	chr07	26646515	26647959	-	297	-	- && - && -	-	3	30	0	75	32	85	1.267477937	11.82620779	0	34.89047068	16.7654882	44.93357738
Os02g0328600	11.11995542	13.28015214	53.10450466	9.346263273	2.088966241	2.352621616	2.373766122	25.24364003	2.27178466	3.475079099		0.001795038	0.212744232	D-TYPE_CYCLIN-INTERACTING_PROTEIN	chr03	470350	471075	+	321	-	- && Q10SY2.1 RecName: Full=Cyclin-dependent protein kinase inhibitor EL2 && -	-	12	9	6	33	26	33	4.690852927	3.282601601	1.925766247	14.20400844	12.60349493	16.14051647
Os03g0178600	10.50686065	13.28015214	6.195525544	14.79825018	3.133449362	0	0	11.42464262	1.044483121	3.393259765		0.001804945	0.212744232	Os08g0138900	chr08	2170450	2171256	-	372	-	- && - && -	-	1033	756	1059	435	432	303	348.4439952	237.9356709	293.2988585	161.5653892	180.7022176	127.8816433
Os07g0131500	10.50234917	18.97164592	23.01195202	18.69252655	0	4.705243231	1.186883061	20.22537483	1.964042097	3.392640162		0.00191921	0.22404707	Os09g0410400	chr09	14555403	14557393	+	378	-	- && A9ULZ2.2 RecName: Full=Baculoviral IAP repeat-containing protein 7-B; AltName: Full=E3 ubiquitin-protein ligase EIAP-B; AltName: Full=Embryonic/Egg IAP-B; Short=EIAP/XLX-B; AltName: Full=RING-type E3 ubiquitin transferase EIAP-B && PF13920:Zinc finger, C3HC4 type (RING finger)	-	118	354	193	75	60	63	39.17110387	109.6458408	52.60449571	27.41394125	24.69915673	26.16720094
novel.3322	10.46592348	50.27486169	23.01195202	9.346263273	3.133449362	4.705243231	0	27.54435899	2.612897531	3.387627711		0.001921844	0.22404707	MICRORCHIDIA_PROTEIN_6A	chr06	15923035	15933069	-	834	-	- && Q5FV35.1 RecName: Full=Protein MICRORCHIDIA 2; Short=AtMORC2; AltName: Full=Protein CRT1-homolog 1; Short=CRT1-h1 && -	-	22	111	22	12	4	4	3.310032311	15.58251767	2.717778024	1.988003797	0.746305455	0.753012977
Os10g0497550	10.46339161	8.537240664	7.965675699	7.009697454	1.044483121	1.176310808	0	7.837537939	0.740264643	3.387278659		0.002003534	0.231862694	Os05g0509300	chr05	25218662	25224474	+	1191	-	- && Q96PZ0.2 RecName: Full=Pseudouridylate synthase 7 homolog && PF01142:tRNA pseudouridine synthase D (TruD)	-	49	103	64	21	19	10	5.162498298	10.12525952	5.536375842	2.436180975	2.482358573	1.318246899
Os11g0137500	9.927519612	14.22873444	15.04627632	3.115421091	3.133449362	0	0	10.79681062	1.044483121	3.311433306		0.002010621	0.231862694	Os09g0268000	chr09	5120497	5122573	-	2007	-	- && O80939.1 RecName: Full=L-type lectin-domain containing receptor kinase IV.1; Short=Arabidopsis thaliana lectin-receptor kinase e; Short=AthlecRK-e; Short=LecRK-IV.1; AltName: Full=Lectin Receptor Kinase 1; Flags: Precursor && PF00069:Protein kinase domain|PF00139:Legume lectin domain	Pkinase	70	29	49	10	12	4	4.376493326	1.691731069	2.515394228	0.688421843	0.930371823	0.312911222
novel.259	9.871166826	38.89187414	14.16120124	4.673131636	0	0	5.934415306	19.24206901	1.978138435	3.303220629		0.00204252	0.234274828	Os01g0739200	chr01	30868528	30871602	+	1026	-	- && Q9ZQP1.2 RecName: Full=Putative dual specificity protein phosphatase DSP8 && PF00782:Dual specificity phosphatase, catalytic domain	DSPc	116	94	147	234	199	139	14.18685831	10.72657794	14.76139244	31.51160404	30.18063625	21.2704148
Os01g0909600	9.573733491	5.691493776	31.8627028	6.230842182	1.044483121	0	3.560649183	14.59501292	1.535044101	3.259081646		0.002132937	0.243337286	-	chr01	13453461	13457954	+	1895	-	- && Q9ZSY2.1 RecName: Full=Chaperone protein dnaJ 15; Short=AtDjB15; Short=AtJ15; AltName: Full=Protein ALTERED RESPONSE TO GRAVITY; Short=AtARG1 && -	-	126	209	241	277	247	370	8.343282211	12.91272113	13.10283224	20.19633514	20.281983	30.65497947
novel.430	9.493049504	3.794329184	38.05822834	10.90397382	3.133449362	2.352621616	0	17.58551045	1.828690326	3.246871606		0.00217343	0.24663808	Os07g0131500	chr07	1666092	1668002	-	1911	-	- && O80939.1 RecName: Full=L-type lectin-domain containing receptor kinase IV.1; Short=Arabidopsis thaliana lectin-receptor kinase e; Short=AthlecRK-e; Short=LecRK-IV.1; AltName: Full=Lectin Receptor Kinase 1; Flags: Precursor && PF00069:Protein kinase domain|PF00139:Legume lectin domain	Pkinase	20	26	24	0	4	1	1.313242447	1.592917784	1.293921434	0	0.325703166	0.082157617
novel.58	9.467236311	18.02306362	7.080600622	7.788552727	0	3.528932423	0	10.96407232	1.176310808	3.242943334		0.002193665	0.247617158	Os01g0138500	chr01	2059309	2062226	+	1008	-	- && - && PF05623:Protein of unknown function (DUF789)	-	98	82	71	16	31	17	12.19947515	9.524320916	7.256967349	2.1931153	4.785461616	2.647871524
Os05g0307200	9.422699071	22.7659751	46.02390404	17.134816	2.088966241	5.881554039	1.186883061	28.64156505	3.05246778	3.23614037		0.002223265	0.249637502	LIPOXYGENASE_1	chr02	5276686	5282626	-	2781	-	- && Q8GSM2.1 RecName: Full=Lipoxygenase 2.3, chloroplastic; AltName: Full=LOX2:Hv:3; Flags: Precursor && PF01477:PLAT/LH2 domain|PF00305:Lipoxygenase	Lipoxygenase	831	760	894	336	262	420	37.49519684	31.99582431	33.12027106	16.69322714	14.65962894	23.7113795
Os11g0123066	9.370654666	16.12589903	9.735825855	5.451986909	2.088966241	1.176310808	0	10.43790393	1.088425683	3.228149843		0.002305269	0.257490057	-	chr01	19243781	19246299	-	2412	-	- && Q93XI5.1 RecName: Full=Cation transporter HKT2; Short=OsHKT2; AltName: Full=Po-OsHKT2 && -	-	114	68	41	22	15	14	5.930661691	3.300747547	1.751313541	1.260222971	0.967690842	0.911295555
Os01g0946800	9.317051061	56.91493776	46.02390404	1.557710545	5.222415604	2.352621616	3.560649183	34.83218412	3.711895468	3.2198734		0.002318891	0.257662579	Os01g0161300	chr01	3222303	3225613	+	3045	-	- && Q9MA83.1 RecName: Full=Receptor like protein 30; Short=AtRLP30; Flags: Precursor && PF08263:Leucine rich repeat N-terminal domain|PF13855:Leucine rich repeat	LRRNT_2	260	250	158	86	87	49	10.714247	9.612434902	5.345977695	3.90223274	4.445848211	2.526488367
Os08g0430800	8.893598	9.48582296	12.39105109	7.788552727	2.088966241	1.176310808	0	9.888475592	1.088425683	3.152767195		0.002331253	1	Os08g0208300	chr08	6319060	6319437	-	378	-	- && - && -	-	0	0	0	8	4	10	0	0	0	2.924153733	1.646610448	4.153523959
Os04g0201800	8.88705762	13.28015214	8.850750777	16.35596073	4.177932483	0	0	12.82895455	1.392644161	3.151705842		0.002348189	0.259566154	ABSCISIC_ACID-STRESS-RIPENING-INDUCIBLE_4_PROTEIN	chr04	20934960	20936052	-	702	-	- && - && -	-	0	3	7	225	196	1	0	0.50033956	1.027349657	44.28405894	43.44518337	0.22365129
Os12g0297400	8.597861313	11.38298755	30.97762772	7.009697454	1.044483121	0	4.747532245	16.45677091	1.930671788	3.103977839		0.002402447	0.264194843	Os12g0514500	chr12	19921665	19927728	-	2436	-	- && F4JFN3.1 RecName: Full=Heat shock protein 90-6, mitochondrial; Short=AtHSP90.6; Short=AtHsp90-6; AltName: Full=Heat shock protein 89-1; Short=Hsp89-1; Flags: Precursor && PF00183:Hsp90 protein|PF02518:Histidine kinase-, DNA gyrase B-, and HSP90-like ATPase	HATPase_c	56	656	112	51	49	55	2.884604961	31.52878648	4.736942262	2.892643456	3.129979344	3.544817862
Os03g0781100	8.509805775	11.38298755	17.70150155	7.788552727	4.177932483	0	0	12.29101394	1.392644161	3.089126205		0.002438245	0.265382211	Os01g0946800	chr01	41614160	41628483	+	2412	-	- && - && -	-	60	52	2	5	2	3	3.12140089	2.524101065	0.085429929	0.286414312	0.129025446	0.195277619
Os12g0622500	7.861296643	6.640076072	21.24180186	8.567408	0	4.705243231	0	12.14976198	1.56841441	2.97476729		0.002442754	0.265382211	Os07g0502200	chr07	18956816	18963021	-	1449	-	- && Q9LUH2.1 RecName: Full=Protein DETOXIFICATION 19; Short=AtDTX19; AltName: Full=Multidrug and toxic compound extrusion protein 19; Short=MATE protein 19; AltName: Full=Protein ABERRANT LATERAL ROOT FORMATION 5 && PF01554:MatE	MatE	20	15	26	65	70	24	1.73195743	1.212002662	1.848682435	6.197934543	7.517134656	2.600467175
Os09g0541600	7.716959619	4.74291148	12.39105109	8.567408	2.088966241	0	1.186883061	8.567123523	1.091949768	2.948032557		0.002455699	0.265382211	-	chr10	6408857	6411100	-	1433	-	- && - && -	-	0	0	0	19	11	0	0	0	0	1.831932319	1.194453288	0
Os02g0139500	7.696646878	18.02306362	10.62090093	4.673131636	4.177932483	0	0	11.10569873	1.392644161	2.944230058		0.002463002	0.265382211	Os11g0227800	chr11	6703146	6708873	+	2742	-	- && Q39214.1 RecName: Full=Disease resistance protein RPM1; AltName: Full=Resistance to Pseudomonas syringae protein 3 && PF18052:Rx N-terminal domain|PF00931:NB-ARC domain	NB-ARC	66	326	122	37	52	32	3.020313947	13.91973122	4.584054081	1.864387952	2.950927696	1.832276653
novel.3268	7.599824855	36.99470954	80.54183207	20.25023709	6.266898724	2.352621616	9.495064489	45.92892624	6.038194943	2.925966171		0.002505695	0.267582281	Os07g0559400	chr07	22346421	22348417	-	822	-	- && - && PF06764:Protein of unknown function (DUF1223)	-	19	8	33	52	39	66	2.900396594	1.139459437	4.136180424	8.740444917	7.382704146	12.60609681
Os01g0515300	7.442844331	32.25179806	32.74777787	3.115421091	2.088966241	4.705243231	2.373766122	22.70499901	3.055991865	2.895854062		0.002510298	0.267582281	Os04g0122000	chr04	1329948	1336530	-	1734	-	- && - && -	-	39	51	37	8	8	9	2.822221635	3.443513444	2.198416543	0.637445277	0.717899365	0.814895531
Os01g0786700	7.417025774	89.16673583	50.44927943	3.115421091	6.266898724	12.93941889	0	47.57714545	6.40210587	2.890840782		0.002521048	0.267582281	NRR_REPRESSOR_HOMOLOGUE_3	chr01	17767883	17768453	+	489	-	- && B7F924.1 RecName: Full=NRR repressor homolog 3 && PF15699:NPR1 interacting	-	16	28	55	116	99	33	4.105695404	6.703936195	11.58807194	32.77563724	31.50278947	10.59530836
Os10g0161400	7.404204716	17.07448133	15.9313514	9.346263273	1.044483121	4.705243231	0	14.11736533	1.916575451	2.888344784		0.002566745	0.270554125	-	chr02	35112200	35112843	-	644	-	- && Q8W3K0.1 RecName: Full=Probable disease resistance protein At1g58602 && PF00931:NB-ARC domain	NB-ARC	0	0	0	10	19	0	0	0	0	2.14543888	4.590821522	0
Os02g0189800	7.170852802	7.588658368	9.735825855	14.79825018	2.088966241	1.176310808	1.186883061	10.70757813	1.48405337	2.842144703		0.002574411	0.270554125	Os06g0361500	chr06	14952665	14958965	-	288	-	- && - && -	-	0	5	0	10	18	23	0	2.032629464	0	4.797439718	9.725292961	12.53845045
Os07g0421932	7.139015669	11.38298755	44.25375388	0.778855273	3.133449362	0	4.747532245	18.8051989	2.626993869	2.835725169		0.002614953	0.272185507	Os11g0213800	chr11	5916975	5919022	-	1224	-	- && Q7XA40.2 RecName: Full=Putative disease resistance protein RGA3; AltName: Full=Blight resistance protein B149; AltName: Full=RGA1-blb && PF00931:NB-ARC domain|PF18052:Rx N-terminal domain	NB-ARC	84	102	78	103	125	310	8.611394221	9.756621426	6.565541296	11.62673626	15.89100157	39.76388379
novel.2737	7.076209619	45.53195021	47.7940542	1.557710545	6.266898724	7.057864847	0	31.62790498	4.441587857	2.822976786		0.002616379	0.272185507	1-DEOXY-D-XYLULOSE_5-PHOSPHATE_SYNTHASE_3	chr07	4821207	4824665	+	2142	-	- && Q6YU51.1 RecName: Full=Probable 1-deoxy-D-xylulose-5-phosphate synthase 2, chloroplastic; Short=1-deoxyxylulose-5-phosphate synthase; Short=DXP synthase; Short=DXPS; Flags: Precursor && PF13292:1-deoxy-D-xylulose-5-phosphate synthase|PF02779:Transketolase, pyrimidine binding domain|PF02780:Transketolase, C-terminal domain	-	23	19	21	151	119	3	1.347361001	1.038519928	1.010083276	9.740012066	8.644704854	0.219892445
Os11g0176300	6.941106761	9.48582296	7.080600622	14.01939491	3.133449362	0	1.186883061	10.19527283	1.440110808	2.795165719		0.002628209	0.272185507	Os04g0447700	chr04	22323860	22326881	+	1074	-	- && Q9SQ64.1 RecName: Full=Non-functional NADPH-dependent codeinone reductase 2 && PF00248:Aldo/keto reductase family	Aldo_ket_red	8	5	12	34	44	13	0.934676468	0.545062649	1.15115636	4.373978559	6.374866149	1.900411242
Os12g0534400	6.93049666	8.537240664	12.39105109	16.35596073	5.222415604	0	0	12.42808416	1.740805201	2.792958744		0.002652801	0.273184921	XYLAN_O-ACETYLTRANSFERASE_1	chr01	35538475	35544326	+	1569	-	- && Q9LY46.1 RecName: Full=Protein ESKIMO 1; AltName: Full=Protein trichome birefringence-like 29 && PF13839:GDSL/SGNH-like Acyl-Esterase family found in Pmr5 and Cas1p|PF14416:PMR5 N terminal Domain	-	12	7	13	56	34	16	0.959696488	0.522343021	0.853645905	4.931364421	3.371930765	1.601052448
Os06g0506600	6.927602506	4.74291148	45.13882896	5.451986909	2.088966241	1.176310808	4.747532245	18.44457578	2.670936431	2.792356153		0.002680349	0.273184921	Os04g0442200	chr04	22017906	22024024	+	1440	-	- && - && PF04339:Peptidogalycan biosysnthesis/recognition	-	341	336	652	157	162	179	29.71443589	27.31853999	46.64901265	15.06396071	17.50552733	19.5163707
Os08g0361000	6.91254452	9.48582296	17.70150155	3.894276364	2.088966241	1.176310808	1.186883061	10.36053363	1.48405337	2.789216867		0.002682293	0.273184921	Os02g0613900	chr02	24223305	24228759	+	717	-	- && Q42563.1 RecName: Full=Adenine phosphoribosyltransferase 2; Short=APRT 2; Short=AtAPT2 && PF00156:Phosphoribosyl transferase domain	Pribosyltran	57	28	50	235	234	10	9.975422594	4.572140585	7.184692761	45.28461926	50.78311973	2.189723928
Os01g0109500	6.901975583	3.794329184	16.81642648	17.134816	4.177932483	0	1.186883061	12.58185722	1.788271848	2.78700937		0.00268908	0.273184921	Os03g0859900	chr03	36292039	36294776	+	1641	-	- && - && PF04784:Protein of unknown function, DUF547|PF14389:Leucine-zipper of ternary complex factor MIP1	-	2	5	1	30	33	2	0.152931524	0.356732045	0.06278397	2.525891479	3.129161903	0.191350647
Os03g0106550	6.876735481	16.12589903	11.50597601	11.68282909	1.044483121	4.705243231	0	13.10490138	1.916575451	2.781723852		0.002711338	0.274140661	JACALIN-RELATED_LECTIN_19	chr11	3173825	3175505	+	543	-	- && A2WMH2.1 RecName: Full=Protein GOS9 >P0C5C6.1 RecName: Full=Protein GOS9 && PF01419:Jacalin-like lectin domain	-	13	15	1	356	274	4	3.00413279	3.234239147	0.1897394	90.58414354	78.51875569	1.156561368
novel.2059	6.727368773	4.74291148	33.63285295	8.567408	0	5.881554039	1.186883061	15.64772414	2.3561457	2.750042344		0.002757038	0.275881417	Os04g0560500	chr04	28075550	28081147	+	1641	-	- && Q31N27.1 RecName: Full=Probable zeta-carotene desaturase; AltName: Full=9,9'-di-cis-zeta-carotene desaturase; AltName: Full=Carotene 7,8-desaturase && PF01593:Flavin containing amine oxidoreductase	Amino_oxidase	223	567	578	183	170	112	17.05186497	40.45341388	36.28913445	15.40793802	16.11992496	10.71563622
Os06g0142100	6.643720752	24.6631397	4.425375388	8.567408	2.088966241	0	3.560649183	12.55197436	1.883205142	2.731991435		0.002759744	0.275881417	Os08g0498100	chr08	24586613	24587908	-	759	-	- && Q9XGP7.1 RecName: Full=Tricin synthase 1; AltName: Full=Caffeoyl-CoA 3-O-methyltransferase ROMT15 && PF01596:O-methyltransferase	-	81	62	104	345	217	44	13.39117995	9.563802821	14.11721132	62.80284722	44.48776964	9.101635111
Os06g0699100	6.61952751	37.94329184	45.13882896	78.66438254	12.53379745	11.76310808	0	53.91550112	8.098968509	2.726728244		0.002768288	0.275881417	R-GENE_ANALOG_5	chr11	6554522	6561687	+	3910	-	- && Q9STE7.1 RecName: Full=Putative disease resistance RPP13-like protein 3 && PF00931:NB-ARC domain|PF18052:Rx N-terminal domain	NB-ARC	0	0	0	22	8	0	0	0	0	0.777406088	0.318372762	0
novel.2023	6.594482824	14.22873444	6.195525544	17.91367127	0	1.176310808	4.747532245	12.77931042	1.974614351	2.72125952		0.002780281	0.275881417	PROTEIN_PHOSPHATASE_2C15	chr02	21569288	21574149	-	1329	-	- && Q6YTI2.1 RecName: Full=Probable protein phosphatase 2C 15; Short=OsPP2C15 && PF00481:Protein phosphatase 2C	PP2C	173	272	153	94	57	48	16.33415698	23.96208603	11.86106818	9.772482171	6.673790203	5.670544674
Os04g0486800	6.572578198	29.40605118	11.50597601	3.894276364	2.088966241	4.705243231	0	14.93543452	2.264736491	2.716459402		0.002803378	0.276885535	-	chr09	13608669	13609275	-	607	-	- && - && -	-	40	25	1	2	0	0	8.268884072	4.822053423	0.169733928	0.455243044	0	0
Os12g0194266	6.560123124	28.45746888	21.24180186	1.557710545	4.177932483	2.352621616	1.186883061	17.08566043	2.572479053	2.713722892		0.002832696	0.278491913	Os11g0227000	chr11	6649202	6650239	+	378	-	- && - && -	-	5	33	12	93	86	13	1.659792537	10.22122245	3.270745847	33.99328715	35.40212464	5.399581147
Os02g0255801	6.489806681	12.33156985	185.8657663	41.27932945	16.71172993	9.410486462	10.68194755	79.82555521	12.26805465	2.698175504		0.002853342	0.279234874	WRKY_GENE_76	chr09	14976197	14977729	-	984	-	- && Q6EPZ2.1 RecName: Full=WRKY transcription factor WRKY76; Short=OsWRKY76 && PF03106:WRKY DNA -binding domain	WRKY	24	50	25	147	106	24	3.060495507	5.949159406	2.617593856	20.64069186	16.76229356	3.82934648
novel.123	6.473951824	18.02306362	21.24180186	6.230842182	0	0	7.121298367	15.16523589	2.373766122	2.69464663		0.002886917	0.281230551	-	chr07	9953347	9954098	-	752	-	- && - && -	-	11	28	5	0	0	1	1.835483343	4.359341488	0.685029882	0	0	0.208780859
Os04g0345400	6.439609559	579.5837829	169.0493398	197.8292393	32.37897674	39.99456746	74.77363285	315.487454	49.04905902	2.686973219		0.00291973	0.282873897	Os01g0719125	chr01	29965869	29970694	+	279	-	- && - && -	-	305	1451	211	144	157	171	137.1738219	608.8971049	77.91760672	71.31162007	87.56249433	96.22777121
Os09g0316000	6.352320777	14.22873444	44.25375388	24.92336873	9.400348087	3.528932423	0	27.80195235	4.30976017	2.667283767		0.002945055	0.282873897	PATHOGEN-INDUCIBLE_OXYGENASE	chr12	15330237	15340502	-	1857	-	- && Q9SGH6.1 RecName: Full=Alpha-dioxygenase 1; Short=Alpha DOX1; AltName: Full=Fatty acid dioxygenase AlphaDOX1; AltName: Full=Pathogen-induced oxygenase; AltName: Full=Plant alpha dioxygenase 1; Flags: Precursor && PF03098:Animal haem peroxidase	An_peroxidase	377	679	1133	1969	1867	472	25.47446368	42.80934377	62.86014212	146.4993934	156.4426232	39.90603827
Os06g0474900	6.146575782	20.86881051	98.24333362	17.134816	12.53379745	4.705243231	4.747532245	45.41565338	7.328857641	2.619782918		0.002960277	0.282873897	Os12g0479100	chr12	17538320	17539655	-	876	-	- && - && -	-	22	6	4	0	0	0	3.151332132	0.80191409	0.470449745	0	0	0
novel.1449	6.118933125	55.01777317	48.67912927	0.778855273	5.222415604	3.528932423	8.308181428	34.82525257	5.686509818	2.613280132		0.002967178	0.282873897	Os04g0603000	chr04	30433286	30437475	+	1020	-	- && Q40784.1 RecName: Full=Putative glucose-6-phosphate 1-epimerase; AltName: Full=Putative D-hexose-6-phosphate mutarotase; AltName: Full=Putative apospory-associated protein C && PF01263:Aldose 1-epimerase	Aldose_epim	552	240	267	150	108	97	67.90699443	27.54810756	26.96922348	20.31856822	16.47579043	14.93069701
Os02g0318450	5.936480808	7.588658368	32.74777787	37.38505309	9.400348087	3.528932423	0	25.90716311	4.30976017	2.569607944		0.002970083	0.282873897	-	chr06	14589703	14592019	+	959	-	- && - && -	-	49	56	49	97	69	112	6.411402996	6.83675662	5.26422963	13.97510698	11.19574914	18.33614081
Os03g0180500	5.881988078	25.61172199	85.85228254	28.81764509	7.311381845	5.881554039	10.68194755	46.76054987	7.958294478	2.55630386		0.003011666	0.285559505	STROMAL_PROCESSING_PEPTIDASE	chr06	25200276	25210590	-	3775	-	- && Q69TY5.2 RecName: Full=Stromal processing peptidase, chloroplastic; Flags: Precursor && PF05193:Peptidase M16 inactive domain	-	2320	7130	4998	1741	1662	1803	77.1163795	221.1328554	136.4069971	63.72118289	68.50728223	74.98722644
Os12g0616800	5.843924866	84.42382435	168.1642648	87.23179054	14.62276369	28.23145939	15.42947979	113.2732932	19.42790096	2.54693763		0.003123979	0.294898121	RECEPTOR-LIKE_CYTOPLASMIC_KINASE_198	chr06	3305304	3307872	-	2448	-	- && P17801.2 RecName: Full=Putative receptor protein kinase ZmPK1; Flags: Precursor && PF01453:D-mannose binding lectin|PF00954:S-locus glycoprotein domain|PF00024:PAN domain|PF00069:Protein kinase domain	Pkinase	290	249	300	102	135	83	14.86490669	11.90881733	12.62604095	5.756927662	8.581140848	5.323229604
Os01g0106400	5.819536297	13.28015214	84.96720746	10.90397382	11.48931433	2.352621616	4.747532245	36.38377781	6.196489396	2.540904203		0.003142831	1	Os06g0272600	chr06	9193638	9196108	-	2471	-	- && - && -	-	15	8	7	0	0	0	0.761717821	0.379051257	0.291865423	0	0	0
novel.3305	5.697285413	76.83516598	128.3358863	42.05818473	21.93414554	17.64466212	3.560649183	82.40974566	14.37981895	2.510274682		0.003175875	0.298476293	S-DOMAIN_RECEPTOR_LIKE_KINASE_67	chr01	6713909	6714986	+	480	-	- && O64477.1 RecName: Full=G-type lectin S-receptor-like serine/threonine-protein kinase At2g19130; Flags: Precursor && -	-	0	0	0	21	8	0	0	0	0	6.044774045	2.593411456	0
Os05g0318600	5.572687746	19.92022822	42.48360373	8.567408	1.044483121	8.234175654	3.560649183	23.65707998	4.279769319	2.478373317		0.003233112	0.302327571	-	chr11	11738326	11739213	-	810	-	- && - && -	-	45	124	27	12	16	9	6.971128655	17.92327492	3.43428314	2.046907613	3.073672837	1.744480063
Os12g0611100	5.567447974	10.43440526	53.10450466	6.230842182	3.133449362	9.410486462	0	23.25658403	4.181311941	2.477016172		0.003247765	0.302327571	-	chr04	8302317	8303703	-	392	-	- && - && -	-	78	262	77	56	23	8	24.96802202	78.25208613	20.23773993	19.7380377	9.129866861	3.204147054
Os01g0259400	5.502310665	10.43440526	15.04627632	18.69252655	1.044483121	5.881554039	1.186883061	14.72440271	2.70430674	2.460037598		0.003266722	0.302327571	Os06g0557600	chr06	21278343	21282942	-	363	-	- && - && -	-	0	5	5	18	17	21	0	1.612664699	1.419125264	6.851219697	7.287271861	9.08283008
novel.1699	5.491424448	11.38298755	49.56420435	7.009697454	5.222415604	2.352621616	4.747532245	22.65229645	4.107523155	2.457180426		0.003273538	0.302327571	CHALCONE_ISOMERASE_2	chr06	5227416	5231610	+	1287	-	- && Q84RK2.2 RecName: Full=Fatty-acid-binding protein 2; Short=AtFAP2; AltName: Full=Chalcone-flavanone isomerase family protein 2 && PF16035:Chalcone isomerase like	-	204	233	175	309	286	287	19.88965378	21.19620319	14.00931351	33.17278597	34.57881942	35.01159287
Os03g0787400	5.461867559	10.43440526	49.56420435	8.567408	3.133449362	4.705243231	4.747532245	22.8553392	4.195408279	2.449394332		0.003291528	0.302678736	Os11g0433600	chr11	14028186	14029896	+	1464	-	- && Q9M3A8.1 RecName: Full=Pentatricopeptide repeat-containing protein At3g49240; AltName: Full=Protein EMBRYO DEFECTIVE 1796 && PF01535:PPR repeat|PF13041:PPR repeat family	PPR	126	169	172	216	185	315	10.79953538	13.51531984	12.10444057	20.38518647	19.66316063	33.78142745
Os02g0136850	5.439686562	8.537240664	28.32240249	18.69252655	3.133449362	1.176310808	5.934415306	18.5173899	3.414725159	2.443523525		0.003310895	0.303122312	Os01g0603500	chr01	23770115	23771515	+	1401	-	- && - && -	-	25	46	62	64	85	109	2.239120553	3.844150626	4.559433719	6.311663732	9.440684102	12.21509594
Os07g0662800	5.332382	34.14896266	38.94330342	11.68282909	5.222415604	3.528932423	7.121298367	28.25836506	5.290882131	2.414780135		0.003324769	0.303122312	-	chr06	14182212	14183754	+	1157	-	- && - && -	-	3	1	0	9	18	13	0.325359505	0.101192271	0	1.074759183	2.420816225	1.764080963
Os01g0286900	5.262530289	26.56030429	7.965675699	14.01939491	1.044483121	8.234175654	0	16.18179163	3.092886258	2.395756632		0.003474748	0.315448007	Os06g0215100	chr06	5848330	5849957	+	1248	-	- && - && PF07816:Protein of unknown function (DUF1645)	-	35	22	49	61	49	123	3.519079369	2.063900686	4.045189275	6.753318988	6.109478911	15.47387364
Os05g0572900	5.252359651	15.17731674	50.44927943	27.25993455	10.44483121	5.881554039	1.186883061	30.9621769	5.837756102	2.392965707		0.003520131	0.318213878	EF-HAND%2C_ABSCISIC_ACID_RESPONSIVE_27-KDA_PROTEIN	chr04	25563419	25565153	-	735	-	- && Q7FAX1.1 RecName: Full=Peroxygenase >A2XVG1.1 RecName: Full=Peroxygenase && PF05042:Caleosin related protein	-	24	8	9	80	94	5	4.097316434	1.274334227	1.261573398	15.03850491	19.90046342	1.068049018
Os04g0648200	5.226439062	32.25179806	23.8970271	31.93306618	7.311381845	3.528932423	5.934415306	29.36063045	5.591576525	2.385828327		0.003537365	0.318422579	POWDERY-MILDEW-RESISTANCE_GENE_O_	chr03	1645164	1648764	-	1668	-	- && Q0DC45.2 RecName: Full=MLO protein homolog 1; AltName: Full=OsMLO1 && PF03094:Mlo family	-	263	263	353	650	569	227	19.78496586	18.46037004	21.80399188	53.8417695	53.08097549	21.36674322
Os12g0435100	5.036512078	7.588658368	19.47165171	17.91367127	4.177932483	4.705243231	0	14.99132712	2.961058571	2.332424974		0.00357627	0.319230727	Os03g0448500	chr03	19175142	19182580	+	511	-	- && Q3HRP0.1 RecName: Full=Calcineurin B-like protein 7 && -	-	0	0	0	13	14	0	0	0	0	3.514993015	4.26314212	0
novel.3096	5.019210838	15.17731674	1.770150155	62.30842182	5.222415604	8.234175654	2.373766122	26.41862957	5.276785793	2.32746055		0.00357627	0.319230727	Os07g0418700	chr07	13366416	13367503	+	744	-	- && - && -	-	0	0	0	13	14	0	0	0	0	2.414195471	2.928045193	0
novel.2263	5.001562473	6.640076072	48.67912927	7.009697454	4.177932483	3.528932423	4.747532245	20.77630093	4.151465717	2.322378859		0.003619691	1	IRREGULAR_XYLEM_9	chr07	29566093	29571527	-	1017	-	- && Q6Z3Y6.1 RecName: Full=Probable glucuronosyltransferase Os07g0694400 && PF03360:Glycosyltransferase family 43	-	0	0	0	15	3	4	0	0	0	2.0378505	0.459010877	0.617515067
novel.2663	5.000377461	38.89187414	20.35672679	3.115421091	4.177932483	7.057864847	1.186883061	20.78800734	4.140893464	2.322037003		0.003631905	0.322216312	Os11g0226400	chr11	6606427	6614047	-	1638	-	- && - && PF05627:Cleavage site for pathogenic type III effector avirulence factor Avr	-	0	0	0	14	13	0	0	0	0	1.180908238	1.234957836	0
Os04g0309500	4.996903507	32.25179806	19.47165171	3.894276364	6.266898724	0	4.747532245	18.53924205	3.67147699	2.321034359		0.003639924	0.322216312	Os01g0716900	chr01	29830608	29835803	-	1732	-	- && Q8H0Z6.1 RecName: Full=Type IV inositol polyphosphate 5-phosphatase 3; Short=At5PTase3 && -	-	50	42	90	72	86	225	3.622410964	2.839109237	5.35367464	5.743632217	7.726329743	20.39591298
Os12g0266200	4.85846534	37.94329184	71.69108129	14.79825018	12.53379745	12.93941889	0	41.47754111	8.491072111	2.280500677		0.003666934	0.323266023	TIFY_GENE_11D	chr10	13069770	13070894	-	516	-	- && Q7XEZ1.1 RecName: Full=Protein TIFY 11d; Short=OsTIFY11d; AltName: Full=Jasmonate ZIM domain-containing protein 12; Short=OsJAZ12; AltName: Full=OsJAZ1 && PF09425:Jas motif|PF06200:tify domain	Zim	164	61	99	296	252	111	39.88134068	13.84078853	19.76709482	79.25816688	75.99298686	33.7739454
novel.3330	4.733777098	21.81739281	22.12687694	34.269632	10.44483121	4.705243231	1.186883061	26.07130058	5.4456525	2.242991775		0.003714071	0.326074063	-	chr08	8218863	8219322	+	406	-	- && - && -	-	0	1	1	16	10	6	0	0.288373047	0.253764764	5.444975916	3.832627768	2.320244419
Os03g0401100	4.653829289	218.1739281	737.2675397	193.9349629	115.9376264	108.2205943	22.55077816	383.1254769	82.23633296	2.218418291		0.003769909	0.329395389	CYTOKININ__OXIDASE/DEHYDROGENASE_9	chr05	18032481	18035180	+	1566	-	- && Q75K78.1 RecName: Full=Cytokinin dehydrogenase 9; AltName: Full=Cytokinin oxidase 9; Short=OsCKX9; Flags: Precursor && PF09265:Cytokinin dehydrogenase 1, FAD and cytokinin binding|PF01565:FAD binding domain	FAD_binding_4	32	121	67	21	16	13	2.564093298	9.046369292	4.407987938	1.852804305	1.589830778	1.303347173
novel.1722	4.611993484	33.20038036	15.9313514	3.115421091	4.177932483	3.528932423	3.560649183	17.41571762	3.75583803	2.205390475		0.003786731	0.329395389	-	chr06	13016990	13017573	-	517	-	- && - && -	-	0	2	0	3	3	35	0	0.452918596	0	0.801738475	0.902928553	10.62884371
novel.352	4.608247009	48.3776971	17.70150155	7.009697454	5.222415604	10.58679727	0	24.36296537	5.269737625	2.204218049		0.003806386	0.329395389	Os09g0362500	chr09	11843850	11851259	+	2613	-	- && Q0J2B5.2 RecName: Full=Aminopeptidase M1-C; AltName: Full=Alpha-aminoacylpeptide hydrolase && PF11838:ERAP1-like C-terminal domain|PF01433:Peptidase family M1 domain|PF17900:Peptidase M1 N-terminal domain	-	239	419	394	156	127	137	11.47715097	18.77393514	15.53510398	8.248732172	7.562876118	8.231702708
Os07g0642100	4.561630728	7.588658368	59.30003021	14.01939491	9.400348087	8.234175654	0	26.96936116	5.87817458	2.189549663		0.003816715	0.329395389	Os05g0542300	chr05	26922233	26923380	-	258	-	- && - && -	-	94	121	245	566	450	67	45.71763443	54.90935779	97.83713595	303.1089355	271.4035245	40.77215031
Os08g0555800	4.542583156	16.12589903	14.16120124	10.90397382	3.133449362	1.176310808	4.747532245	13.73035803	3.019097472	2.183512924		0.003829102	0.329395389	PEROXIDASE_89	chr06	28414034	28425443	+	1046	-	- && O23044.1 RecName: Full=Peroxidase 3; Short=Atperox P3; AltName: Full=ATPRC; AltName: Full=RCI3A; AltName: Full=Rare cold-inducible protein; Flags: Precursor && PF00141:Peroxidase	-	7	19	31	92	80	12	0.839734427	2.126682299	3.053425736	12.1522909	11.90093211	1.801184004
Os06g0699050	4.511724951	130.9043568	95.58810839	183.8098444	45.95725731	39.99456746	4.747532245	136.7674365	30.23311901	2.173679119		0.00390214	0.334058649	Os01g0553600	chr01	20816985	20820444	+	255	-	- && - && -	-	0	1	0	9	1	20	0	0.459135126	0	4.876456372	0.61021446	12.31397691
Os09g0360900	4.492628384	9.48582296	69.92093114	14.01939491	3.133449362	3.528932423	14.24259673	31.14204967	6.968326173	2.167559731		0.003914627	0.334058649	Os07g0147550	chr07	2456969	2458136	+	420	-	- && Q40070.1 RecName: Full=Photosystem II 10 kDa polypeptide, chloroplastic; Flags: Precursor && PF04725:Photosystem II 10 kDa polypeptide PsbR	-	0	1	0	17	18	0	0	0.278760612	0	5.592444014	6.668772316	0
Os11g0119100	4.46980925	11.38298755	44.25375388	10.12511855	5.222415604	2.352621616	7.121298367	21.92061999	4.898778529	2.160213265		0.003950645	0.335789077	-	chr03	25247149	25248754	-	1606	-	- && P0C375.1 RecName: Full=Cytochrome c biogenesis protein CcsA >P0C377.1 RecName: Full=Cytochrome c biogenesis protein CcsA && -	-	378	499	234	118	134	147	29.53397221	36.37773916	15.01162369	10.15169311	12.98320555	14.3707791
Os02g0222500	4.462284451	28.45746888	12.39105109	14.01939491	6.266898724	0	5.934415306	18.28930496	4.067104677	2.157782482		0.003973874	0.336423164	Os03g0781000	chr03	32384836	32388229	-	447	-	- && - && PF01926:50S ribosome-binding GTPase	-	0	55	16	1	0	1	0	14.40574976	3.687820821	0.309096787	0	0.351237597
Os01g0316600	4.446638548	26.56030429	61.07018036	8.567408	6.266898724	7.057864847	8.308181428	32.06596422	7.210981666	2.152715138		0.004000563	0.33734393	Os07g0662800	chr07	27950941	27957461	-	414	-	- && - && PF03222:Tryptophan/tyrosine permease family	-	36	44	15	5	3	6	10.91133181	12.44322733	3.732916456	1.668674685	1.127570198	2.275408778
Os09g0268000	4.432739257	66.40076072	25.66717725	38.16390836	10.44483121	14.11572969	4.747532245	43.41061545	9.769364382	2.148198503		0.00400096	1	Os06g0705350	chr06	29804661	29807002	-	2310	-	- && Q9LW32.1 RecName: Full=Pentatricopeptide repeat-containing protein At3g26782, mitochondrial; Flags: Precursor && PF13041:PPR repeat family|PF14432:DYW family of nucleic acid deaminases|PF12854:PPR repeat	-	8	15	6	0	0	0	0.434563864	0.760256215	0.267606478	0	0	0
Os02g0522800	4.388656224	18.97164592	54.87465482	27.25993455	3.133449362	19.99728373	0	33.70207843	7.710244365	2.133779264		0.004048764	0.338029533	Os11g0543500	chr11	19956772	19963299	-	1347	-	- && Q68CP4.2 RecName: Full=Heparan-alpha-glucosaminide N-acetyltransferase; AltName: Full=Transmembrane protein 76 && PF07786:Protein of unknown function (DUF1624)	-	67	124	80	33	16	28	6.241411401	10.77791587	6.118990004	3.384919605	1.84831106	3.263615263
novel.2309	4.388447541	43.63478562	76.11645668	6.230842182	6.266898724	7.057864847	15.42947979	41.99402816	9.584747789	2.133710662		0.004055262	0.338029533	-	chr01	14474975	14476813	+	1542	-	- && - && -	-	391	287	392	432	431	746	31.81764168	21.7910533	26.19142005	38.70805836	43.49262014	75.95615527
Os07g0205200	4.374643887	24.6631397	56.64480497	24.92336873	3.133449362	4.705243231	16.61636286	35.4104378	8.15168515	2.129165581		0.004056228	0.338029533	Os07g0684500	chr07	29025685	29025829	-	145	-	- && - && -	-	15	20	14	0	2	0	12.98072232	16.14889064	9.947578749	0	2.14627155	0
Os02g0218400	4.302184759	19.92022822	56.64480497	21.80794764	5.222415604	8.234175654	9.495064489	32.79099361	7.650551916	2.105069483		0.004065374	1	-	chr09	1104774	1105728	+	955	-	- && - && -	-	20	7	3	0	0	0	2.627860016	0.858174031	0.32364972	0	0	0
Os10g0532800	4.30091812	9.48582296	10.62090093	18.69252655	3.133449362	3.528932423	2.373766122	12.93308348	3.012049303	2.104644666		0.004111941	0.341339104	ETHYLENE_RESPONSE_FACTOR_62	chr03	4348736	4350531	-	1006	-	- && Q9LUM4.2 RecName: Full=Ethylene-responsive transcription factor RAP2-2; Short=AtRAP2.2; AltName: Full=Protein RELATED TO APETALA2 2 && PF00847:AP2 domain	AP2	33	38	37	99	56	54	4.1161535	4.422484463	3.789318375	13.59687885	8.661891146	8.427607461
Os06g0116500	4.223772196	55.01777317	61.07018036	21.80794764	13.57828057	8.234175654	10.68194755	45.96530039	10.83146792	2.078532027		0.004139444	0.342290344	Os03g0257500	chr03	8327284	8328581	-	582	-	- && Q3ZBV1.1 RecName: Full=IST1 homolog && PF03398:Regulator of Vps4 activity in the MVB pathway	-	17	14	25	38	35	57	3.665232592	2.816344329	4.425622603	9.021164996	9.357670203	15.37660262
novel.3033	4.183941521	19.92022822	7.080600622	20.25023709	4.177932483	1.176310808	5.934415306	15.75035531	3.762886199	2.064862687		0.004167344	0.343266888	Os05g0462400	chr05	22710475	22713882	-	2655	-	- && Q9SF47.1 RecName: Full=Phosphatidate phosphatase PAH1; AltName: Full=Phosphatidic acid phosphohydrolase 1; Short=AtPAH1 && PF04571:lipin, N-terminal conserved region|PF16876:Lipin/Ned1/Smp2 multi-domain protein middle domain|PF08235:LNS2 (Lipin/Ned1/Smp2)	-	80	548	57	60	33	46	3.780951135	24.16555273	2.211911175	3.122401444	1.934069561	2.7202062
novel.3243	4.178635852	49.32627939	25.66717725	19.47138182	8.355864966	9.410486462	4.747532245	31.48827949	7.504627891	2.06303204		0.004248278	0.348587549	Os10g0212100	chr10	8070371	8074802	+	315	-	- && - && -	-	0	0	0	7	19	0	0	0	0	3.07036142	9.385679556	0
Os06g0720100	4.145997096	6.640076072	34.51792803	35.82734254	1.044483121	9.410486462	8.308181428	25.66178222	6.25438367	2.051719106		0.004289479	0.349607814	Os02g0531450	chr02	19564359	19565207	-	312	-	- && - && -	-	46	37	36	10	8	7	18.50030297	13.8844228	11.88790318	4.428405894	3.989863779	3.522507819
novel.3080	4.125595485	42.68620332	109.7493096	21.02909236	12.53379745	18.82097292	10.68194755	57.82153511	14.01223931	2.044602372		0.004308088	0.349607814	WRKY_GENE_114	chr12	789403	790687	-	1014	-	- && - && PF03106:WRKY DNA -binding domain	WRKY	3	9	4	62	48	0	0.371243538	1.039166779	0.40642404	8.448035859	7.365902361	0
Os08g0425000	4.103877388	18.97164592	20.35672679	28.03878982	11.48931433	3.528932423	1.186883061	22.45572084	5.401709938	2.036987628		0.004334212	0.349607814	Os06g0103800	chr06	266683	271990	+	2259	-	- && Q8LPT3.1 RecName: Full=Membrane protein of ER body-like protein && -	-	649	749	844	1011	978	803	36.04990037	38.81917369	38.49316029	61.83536644	67.36670396	55.80946177
novel.2878	4.093005384	51.22344398	30.97762772	10.90397382	7.311381845	4.705243231	10.68194755	31.03501517	7.566190875	2.033160564		0.004351135	0.349607814	-	chr11	28335205	28336195	-	607	-	- && Q2QZ86.2 RecName: Full=ATP-citrate synthase alpha chain protein 2; Short=ATP-citrate synthase A-2; AltName: Full=ATP-citrate lyase A-2; AltName: Full=Citrate cleavage enzyme A-2 && PF16114:ATP citrate lyase citrate-binding	-	0	1	0	3	34	0	0	0.192882137	0	0.682864566	8.715913296	0
Os12g0514500	4.092645643	53.12060858	580.609251	87.23179054	53.26863916	57.63922958	65.27856836	240.32055	58.72881237	2.033033758		0.004352311	0.349607814	STATE_TRANSITION_7	chr05	27245213	27249448	-	1710	-	- && Q9S713.1 RecName: Full=Serine/threonine-protein kinase STN7, chloroplastic; AltName: Full=Protein STATE TRANSITION 7; AltName: Full=Stt7 homolog; Flags: Precursor && -	-	386	1403	1207	420	343	242	28.32479643	96.05992885	72.72245175	33.93557358	31.21193437	22.21916712
Os02g0632800	4.060458356	136.5958506	252.2463971	102.808896	39.69035859	62.34447281	18.99012898	163.8837146	40.34165346	2.021642592		0.004359036	0.349607814	Os03g0227750	chr03	6753995	6754315	-	321	-	- && - && -	-	98	575	111	76	42	68	38.30863223	209.721769	35.62667556	32.71226185	20.35949181	33.25924606
Os10g0423000	4.054246285	70.19508991	85.85228254	35.04848727	20.88966241	7.057864847	18.99012898	63.6986199	15.64588541	2.019433732		0.00452172	0.361297253	-	chr06	27465894	27466589	+	696	-	- && - && -	-	10	21	1	0	0	0	1.8028781	3.532569827	0.148029446	0	0	0
Os02g0780800	4.053534022	28.45746888	26.55225233	9.346263273	5.222415604	8.234175654	2.373766122	21.45199483	5.276785793	2.019180252		0.004591913	0.364227244	Os01g0531000	chr01	19110942	19114994	-	981	-	- && - && PF04032:RNAse P Rpr2/Rpp21/SNM1 subunit domain	-	24	38	26	46	33	144	3.06985482	4.535187941	2.73062268	6.47874428	5.234408444	23.04634212
Os11g0271000	4.041778214	15.17731674	14.16120124	15.57710545	6.266898724	1.176310808	3.560649183	14.97187448	3.667952905	2.014990158		0.004606807	0.364227244	PHOSPHATE_TRANSPORTER_21	chr01	9913390	9917318	+	1590	-	- && Q9SDI4.1 RecName: Full=Probable anion transporter 1, chloroplastic; AltName: Full=Phosphate transporter 4;1; Flags: Precursor && PF07690:Major Facilitator Superfamily	MFS_1	1446	6113	4244	1282	1100	1537	114.1160608	450.1300134	275.0018423	111.4019813	107.6510416	151.7697655
novel.695	4.031406137	36.99470954	32.74777787	79.44323782	14.62276369	21.17359454	1.186883061	49.72857508	12.3277471	2.011283132		0.004621402	0.364227244	PHOSPHATE_TRANSPORTER_8	chr10	16035405	16038231	-	1626	-	- && Q8H6G8.1 RecName: Full=Probable inorganic phosphate transporter 1-8; Short=OsPT8; Short=OsPht1;8; AltName: Full=H(+)/Pi cotransporter && PF00083:Sugar (and other) transporter	Sugar_tr	167	195	227	269	202	441	12.88758471	14.0408943	14.38343677	22.85776444	19.33096362	42.58205024
novel.962	4.017084796	17.07448133	41.59852865	38.94276364	13.57828057	10.58679727	0	32.53859121	8.055025947	2.006148915		0.004638054	0.364227244	Os10g0493900	chr10	18750626	18753971	+	1323	-	- && Q93V85.1 RecName: Full=WAT1-related protein At3g02690, chloroplastic; Flags: Precursor && PF00892:EamA-like transporter family	DUF6	403	944	947	336	234	306	38.22265099	83.53968822	73.74753137	35.0898448	27.52191749	36.31366662
Os05g0481800	3.989394963	13.28015214	63.72540559	32.71192145	5.222415604	16.46835131	5.934415306	36.57249306	9.208394073	1.996169962		0.004650558	0.364227244	Os01g0787600	chr01	33409655	33415562	+	828	-	- && Q6RYA0.1 RecName: Full=Salicylic acid-binding protein 2; Short=NtSABP2; AltName: Full=Methyl salicylate esterase && PF12697:Alpha/beta hydrolase family	-	4	0	3	9	70	0	0.6061851	0	0.373291646	1.501807216	13.15498565	0
Os04g0364800	3.978840995	365.204184	263.7523732	245.3394109	62.66898724	74.10758089	83.08181428	291.4319893	73.28612747	1.992348246		0.004662679	0.364227244	GUANINE_DEAMINASE_1	chr12	16706571	16712920	-	1416	-	- && A5UMN6.1 RecName: Full=5'-deoxyadenosine deaminase; Short=5'-dA deaminase && PF01979:Amidohydrolase family	Amidohydro_1	18	38	46	66	76	57	1.59508876	3.141962832	3.346970856	6.439952977	8.351664012	6.320044296
Os11g0539700	3.941034357	10.43440526	53.10450466	24.14451345	11.48931433	4.705243231	5.934415306	29.22780779	7.376324288	1.978574326		0.004679472	0.364227244	HEAT_SHOCK_PROTEIN60-3B	chr10	17048041	17053406	+	1905	-	- && P29185.2 RecName: Full=Chaperonin CPN60-1, mitochondrial; AltName: Full=HSP60-1; Flags: Precursor && PF00118:TCP-1/cpn60 chaperonin family	-	57	608	93	63	34	58	3.754529134	37.36709182	5.029737512	4.569278018	2.77719652	4.780150094
Os08g0562700	3.905030123	151.7731674	831.970573	166.6750284	105.4927952	96.45748624	92.57687877	383.4729229	98.17572007	1.965333677		0.004708823	0.364227244	Os02g0137000	chr02	1957374	1965374	+	2265	-	- && - && -	-	67	167	48	24	28	18	3.711779761	8.632348493	2.183385307	1.464013392	1.923589954	1.247707595
Os04g0122000	3.903550809	36.99470954	45.13882896	28.81764509	8.355864966	9.410486462	10.68194755	36.98372787	9.482766326	1.964787048		0.004724067	0.364227244	MULTIPLE_ORGANELLAR_RNA_EDITING_FACTOR_9	chr08	2178165	2180179	-	690	-	- && Q38732.1 RecName: Full=DAG protein, chloroplastic; Flags: Precursor [Antirrhinum majus] && -	-	4059	12396	9385	3673	2975	3116	738.1515968	2103.357899	1401.336838	735.485054	670.904268	709.0173751
Os05g0580900	3.898849942	155.5674965	30.97762772	81.00094836	16.71172993	27.05514858	24.92454428	89.18202421	22.89714093	1.96304863		0.004729115	0.364227244	WRKY_GENE_55	chr03	11650891	11652144	+	633	-	- && Q9SKD9.1 RecName: Full=Probable WRKY transcription factor 46; AltName: Full=WRKY DNA-binding protein 46 && PF03106:WRKY DNA -binding domain	WRKY	6	10	8	36	14	29	1.189386879	1.849596479	1.302097873	7.857796998	3.441493876	7.19287988
Os05g0462400	3.875288036	75.88658368	485.0211426	44.39475054	62.66898724	38.81825666	54.59662081	201.7674923	52.0279549	1.954303545		0.004808584	0.3690156	Os08g0275200	chr08	10590895	10592947	+	2034	-	- && Q9SAH3.1 RecName: Full=Putative receptor-like protein kinase At1g80870 && PF00069:Protein kinase domain	Pkinase	1	4	2	14	14	14	0.061691404	0.230244753	0.101306287	0.9509969	1.07102538	1.080651366
Os03g0736200	3.856428377	20.86881051	25.66717725	19.47138182	4.177932483	5.881554039	7.121298367	22.00245653	5.726928296	1.947265317		0.004840586	0.370140013	Os12g0171250	chr12	3627680	3629897	-	2218	-	- && - && -	-	3	15	8	8	12	103	0.169720896	0.791790738	0.371608635	0.498345406	0.841864855	7.29095139
Os12g0456100	3.850540508	28.45746888	79.65675699	24.14451345	18.80069617	11.76310808	3.560649183	44.08624644	11.37481781	1.945060974		0.004883686	0.37210201	-	chr05	8190652	8191331	-	432	-	- && - && -	-	184	250	356	339	360	381	53.44531969	67.75431546	84.90311095	108.4221376	129.6705728	138.468105
novel.1289	3.83367577	73.98941909	231.8896704	59.971856	58.49105476	27.05514858	9.495064489	121.9503151	31.68042261	1.938728328		0.00491732	0.373331318	-	chr04	14807914	14809421	+	1508	-	- && - && -	-	23	37	3	2	2	0	1.913824445	2.8726392	0.204963848	0.183244382	0.206372264	0
Os10g0462900	3.804393537	54.06919087	538.1256472	72.43354036	65.80243661	39.99456746	68.83921755	221.5427928	58.21207387	1.92766649		0.004976764	0.376504526	Os03g0862300	chr03	36403082	36413292	+	1676	-	- && Q07970.1 RecName: Full=Kinesin-like protein KIN-14C; AltName: Full=AtKIN14a; AltName: Full=Kinesin-like protein KatA && PF00225:Kinesin motor domain	Kinesin	11	19	7	0	0	1	0.823558158	1.327273082	0.43030994	0	0	0.09367733
Os03g0701100	3.804062631	16.12589903	66.38063083	12.46168436	8.355864966	1.176310808	15.42947979	31.65607141	8.320551856	1.927540999		0.005048741	0.377894506	17.9_KDA_HEAT_SHOCK_PROTEIN_2	chr01	1941012	1941851	+	501	-	- && Q943E9.1 RecName: Full=17.9 kDa heat shock protein 2; Short=OsHsp17.9B && -	-	60	34	90	159	131	63	15.02758273	7.945512059	18.50811273	43.84917357	40.68705398	19.74291808
Os01g0137800	3.796630918	14.22873444	23.8970271	13.24053964	5.222415604	4.705243231	3.560649183	17.12210039	4.496102673	1.924719757		0.005056653	0.377894506	GDSL_ESTERASE/LIPASE_PROTEIN_33	chr02	8501442	8504977	+	1260	-	- && Q9FJ45.1 RecName: Full=GDSL esterase/lipase At5g45910; AltName: Full=Extracellular lipase At5g45910; Flags: Precursor && PF00657:GDSL-like Lipase/Acylhydrolase	Lipase_GDSL	223	185	324	368	302	326	22.20802414	17.19023775	26.49304136	40.35332151	37.29572666	40.62146432
Os10g0382600	3.771413908	20.86881051	51.33435451	19.47138182	14.62276369	3.528932423	5.934415306	30.55818228	8.028703806	1.915105493		0.005060876	0.377894506	Os01g0221500	chr01	6653148	6655290	+	420	-	- && - && -	-	96	180	283	79	57	46	28.68121504	50.17691019	69.42158061	25.9884163	21.117779	17.19558919
Os09g0376800	3.750315979	10.43440526	71.69108129	10.12511855	11.48931433	4.705243231	8.308181428	30.7502017	8.167579662	1.907012153		0.00506599	0.377894506	Os09g0356100	chr09	11441959	11444517	-	654	-	- && - && -	-	3	0	0	30	24	0	0.575597779	0	0	6.337902013	5.710263757	0
Os02g0696650	3.748314842	10.43440526	92.04780808	15.57710545	12.53379745	9.410486462	9.495064489	39.35310626	10.4797828	1.906242138		0.005195578	0.386210643	FASCICLIN-LIKE_ARABINOGALACTAN_PROTEIN_6	chr05	28051758	28052859	+	819	-	- && Q9FFH6.1 RecName: Full=Fasciclin-like arabinogalactan protein 13; Flags: Precursor && PF02469:Fasciclin domain	-	12	16	79	132	88	50	1.838539425	2.287266561	9.938035459	22.26855535	16.71942917	9.585055291
Os09g0130300	3.729152862	36.04612725	24.78210218	28.03878982	7.311381845	10.58679727	5.934415306	29.62233975	7.94419814	1.898847936		0.005219987	0.386677777	MULTIDRUG_RESISTANCE_7	chr01	28786544	28787701	-	789	-	- && Q9M0M2.2 RecName: Full=ABC transporter B family member 9; Short=ABC transporter ABCB.9; Short=AtABCB9; AltName: Full=Multidrug resistance protein 9; AltName: Full=P-glycoprotein 9 && PF00005:ABC transporter	ABC_tran	108	153	91	305	254	95	17.17601281	22.70362096	11.88288083	53.41027945	50.09327071	18.90406152
Os02g0531450	3.696896359	43.63478562	32.74777787	28.03878982	10.44483121	9.410486462	8.308181428	34.80711777	9.387833032	1.886314599		0.005276712	0.388951182	Os01g0565650	chr01	21627185	21628019	-	480	-	- && - && PF06910:Male enhanced antigen 1 (MEA1)	-	1	0	1	20	14	1	0.261417325	0	0.214642696	5.756927662	4.538470048	0.327090012
Os01g0532600	3.593399246	106.2412172	112.4045349	74.77010618	15.66724681	23.52621616	42.7277902	97.80528607	27.30708439	1.845349236		0.00528714	0.388951182	PENTATRICOPEPTIDE_REPEAT_PROTEIN_6	chr05	28632991	28636150	+	2613	-	- && Q9M9E2.1 RecName: Full=Pentatricopeptide repeat-containing protein At1g15510, chloroplastic; Flags: Precursor && PF13041:PPR repeat family|PF14432:DYW family of nucleic acid deaminases|PF01535:PPR repeat	PPR	119	624	322	80	87	133	5.714564707	27.95927334	12.69620173	4.230119063	5.180867892	7.991361023
Os04g0474700	3.56496108	34.14896266	77.00153176	19.47138182	19.84517929	7.057864847	9.495064489	43.54062541	12.13270288	1.833886326		0.005349276	1	Os11g0544900	chr11	20035538	20036090	-	327	-	- && - && -	-	15	14	1	0	0	0	5.755977788	5.012576145	0.315071848	0	0	0
Os04g0398800	3.557189137	25.61172199	117.7149853	28.03878982	10.44483121	15.2920405	22.55077816	57.12183238	16.09588329	1.830737685		0.005371228	0.393779271	Os11g0633500	chr11	24911501	24917044	+	1587	-	- && F4IBE4.1 RecName: Full=Probable disease resistance protein RF45 >P0DI16.1 RecName: Full=Probable disease resistance protein RDL5 && PF18052:Rx N-terminal domain|PF00931:NB-ARC domain	NB-ARC	133	274	223	93	73	66	10.5159937	20.21409656	14.47722382	8.096699774	7.15761952	6.529433884
Os04g0350000	3.528887923	15.17731674	43.36867881	21.80794764	6.266898724	5.881554039	10.68194755	26.78464773	7.610133438	1.819213611		0.005405637	1	-	chr04	23896602	23897181	-	580	-	- && - && -	-	19	10	1	0	0	0	4.110562069	2.01861133	0.177635335	0	0	0
Os12g0600100	3.517133193	21.81739281	32.74777787	17.91367127	4.177932483	12.93941889	3.560649183	24.15961399	6.892666851	1.81439997		0.005420046	0.395603754	-	chr01	195210	196448	+	1005	-	- && - && -	-	23	12	10	34	59	29	2.871688819	1.397963667	1.025159146	4.674281564	9.135001547	4.53044076
Os01g0558850	3.515753207	15.17731674	154.0030635	11.68282909	22.97862866	14.11572969	14.24259673	60.28773645	17.11231836	1.813833802		0.005433201	0.395603754	S-DOMAIN_RECEPTOR_LIKE_KINASE_62	chr04	23779181	23781629	+	2406	-	- && Q7FAZ3.1 RecName: Full=G-type lectin S-receptor-like serine/threonine-protein kinase LECRK1; Short=OsLecRK1; AltName: Full=OsRLCK134; Flags: Precursor && PF00069:Protein kinase domain	Pkinase	299	420	292	119	173	87	15.59377158	20.43781047	12.50387378	6.833659768	11.18853322	5.677173272
Os12g0420000	3.512811096	38.89187414	61.07018036	88.01064582	34.46794298	18.82097292	0	62.65756677	17.76297197	1.812625997		0.005580592	0.403978632	GLYCINE_DECARBOXYLASE_P	chr06	24399546	24404035	-	1524	-	- && O49954.1 RecName: Full=Glycine dehydrogenase (decarboxylating), mitochondrial; AltName: Full=Glycine cleavage system P protein; AltName: Full=Glycine decarboxylase; AltName: Full=Glycine dehydrogenase (aminomethyl-transferring); Flags: Precursor && PF02347:Glycine cleavage system P-protein	-	8401	13143	16078	5788	4381	6246	691.706124	1009.695082	1086.937093	524.7416899	447.3124248	643.4658941
Os01g0804200	3.490125808	16.12589903	16.81642648	66.98155345	5.222415604	12.93941889	10.68194755	33.30795965	9.614594013	1.803279042		0.005586092	0.403978632	Os12g0516300	chr12	20061564	20066924	-	3147	-	- && Q39214.1 RecName: Full=Disease resistance protein RPM1; AltName: Full=Resistance to Pseudomonas syringae protein 3 && PF18052:Rx N-terminal domain|PF00931:NB-ARC domain	NB-ARC	13	18	2	21	25	78	0.518348937	0.669663244	0.065477276	0.921986508	1.236135108	3.891404526
Os12g0103580	3.489127187	107.1897994	323.0524034	102.0300407	18.80069617	12.93941889	121.0620722	177.4240812	50.93406243	1.802866188		0.005628093	0.404650711	Os07g0633600	chr07	26298359	26300541	-	1758	-	- && - && PF10250:GDP-fucose protein O-fucosyltransferase	-	32	14	24	64	51	40	2.284055805	0.932373379	1.406532344	5.029943622	4.514129156	3.572314122
novel.298	3.484985591	108.1383817	60.18510528	31.93306618	22.97862866	17.64466212	16.61636286	66.7521844	19.07988454	1.801152691		0.005633321	0.404650711	-	chr12	11388613	11389387	+	754	-	- && - && -	-	0	13	2	8	11	79	0	2.01861133	0.27328513	1.465955054	2.270094909	16.44993799
novel.1461	3.469860552	28.45746888	99.1284087	8.567408	6.266898724	18.82097292	14.24259673	45.38442853	13.11015613	1.794877684		0.005661508	1	Os08g0261000	chr08	9824627	9828471	+	2340	-	- && Q39214.1 RecName: Full=Disease resistance protein RPM1; AltName: Full=Resistance to Pseudomonas syringae protein 3 && PF00931:NB-ARC domain|PF18052:Rx N-terminal domain	NB-ARC	15	8	4	0	0	0	0.804360999	0.400271648	0.176117084	0	0	0
novel.976	3.435180896	21.81739281	42.48360373	10.12511855	6.266898724	2.352621616	13.05571367	24.80870503	7.225078004	1.780386073		0.005732154	0.410170096	VQ_MOTIF-CONTAINING_PROTEIN_24	chr06	24843829	24844743	-	567	-	- && Q9M2P8.1 RecName: Full=VQ motif-containing protein 25; Short=AtVQ25 && PF05678:VQ motif	-	34	41	48	70	74	67	7.524392834	8.466063036	8.721988926	17.05756344	20.30819553	18.55240702
Os04g0469700	3.406757295	15.17731674	53.10450466	9.346263273	6.266898724	9.410486462	7.121298367	25.87602822	7.599561184	1.76839917		0.005763003	0.410170096	SUCROSE_SYNTHASE_1	chr03	16301279	16306089	-	2451	-	- && P31924.1 RecName: Full=Sucrose synthase 1; Short=OsSUS1; AltName: Full=Sucrose synthase 2; Short=RSs2; AltName: Full=Sucrose-UDP glucosyltransferase 1 && PF00534:Glycosyl transferases group 1|PF00862:Sucrose synthase	Glycos_transf_1	46	14	18	108	97	21	2.354995727	0.668752509	0.756635208	6.088109547	6.158161842	1.345192705
Os07g0142000	3.388081688	19.92022822	52.21942958	22.58680291	12.53379745	12.93941889	2.373766122	31.5754869	9.282327486	1.760468659		0.005781153	0.410170096	Os02g0209300	chr02	6146113	6146678	-	156	-	- && - && -	-	7	10	7	29	18	27	5.63052699	7.505093405	4.623073457	25.68475418	17.954387	27.17363175
Os05g0374200	3.371074832	30.35463347	107.0940844	52.18330327	21.93414554	18.82097292	15.42947979	63.21067372	18.72819942	1.753208653		0.005787063	0.410170096	Os11g0275500	chr11	9773256	9776906	+	831	-	- && Q9ZT66.1 RecName: Full=Endo-1,3;1,4-beta-D-glucanase; Flags: Precursor && PF01738:Dienelactone hydrolase family	-	30	38	54	98	106	38	4.529975299	5.353813923	6.694992402	16.29397576	19.84849201	7.179448634
Os01g0711100	3.343042269	13.28015214	26.55225233	20.25023709	7.311381845	7.057864847	3.560649183	20.02754719	5.976631958	1.741161596		0.005825426	0.411521964	Os01g0132000	chr01	1760310	1761065	-	303	-	- && P31862.1 RecName: Full=Bowman-Birk type wound-induced proteinase inhibitor WIP1; Flags: Precursor && -	-	566	689	1204	10498	8440	213	234.3955734	266.2301847	409.3937525	4787.027849	4334.335186	110.3685901
Os08g0128200	3.339390474	418.3247925	500.0674189	291.291872	131.6048732	121.1600132	109.1932416	403.2280278	120.6527093	1.739584797		0.005930412	0.416829128	Os05g0572900	chr05	28534213	28536925	-	2064	-	- && Q9FK93.1 RecName: Full=Pentatricopeptide repeat-containing protein At5g39680; AltName: Full=Protein EMBRYO DEFECTIVE 2744 && PF14432:DYW family of nucleic acid deaminases|PF13041:PPR repeat family	-	16	57	35	10	5	1	0.972715626	3.233298961	1.747091713	0.669410193	0.37694934	0.076067445
Os05g0509300	3.332140299	46.4805325	91.162733	49.84673745	21.93414554	22.34990535	11.86883061	62.49666765	18.71762716	1.736449146		0.005939629	0.416829128	WRKY_GENE65	chr12	836516	838755	-	1026	-	- && Q9SUP6.1 RecName: Full=Probable WRKY transcription factor 53; AltName: Full=WRKY DNA-binding protein 53 && PF03106:WRKY DNA -binding domain	WRKY	23	40	44	380	325	12	2.812911562	4.564501252	4.418375969	51.17269033	49.28998382	1.836294803
Os09g0325700	3.285803758	90.11531812	37.17315326	14.79825018	13.57828057	10.58679727	18.99012898	47.36224052	14.38506894	1.716246319		0.005985991	0.418705324	MULTIDRUG_AND_TOXIC_COMPOUND_EXTRUSION_PROTEIN_1	chr03	4606945	4616239	+	1470	-	- && Q9FKQ1.1 RecName: Full=Protein DETOXIFICATION 27; Short=AtDTX27; AltName: Full=Multidrug and toxic compound extrusion protein 27; Short=MATE protein 27 && PF01554:MatE	MatE	7	3	3	33	12	14	0.597525313	0.238937668	0.210262233	3.101691638	1.270242346	1.495268625
Os03g0227750	3.28418783	92.96106501	508.9181697	86.45293527	79.38071718	49.40505393	80.70804816	229.4440567	69.83127309	1.71553664		0.006038975	0.421031007	RECEPTOR-LIKE_CYTOPLASMIC_KINASE_68	chr02	6609459	6613930	-	2193	-	- && Q9FKG6.1 RecName: Full=U-box domain-containing protein 52; AltName: Full=Plant U-box protein 52; Includes: RecName: Full=E3 ubiquitin ligase; Includes: RecName: Full=Serine/threonine-protein kinase && PF00069:Protein kinase domain|PF00582:Universal stress protein family	Pkinase	21	64	28	5	7	8	1.201589891	3.416819542	1.31545729	0.315016562	0.496686189	0.572743112
Os01g0391500	3.255664322	29.40605118	49.56420435	22.58680291	4.177932483	11.76310808	15.42947979	33.85235281	10.45684012	1.702951957		0.00606513	0.421301044	Os07g0558300	chr07	22309439	22313563	-	1305	-	- && Q9M0Y6.1 RecName: Full=Putative PAP-specific phosphatase, mitochondrial; AltName: Full=3'(2'),5'-bisphosphate nucleotidase; AltName: Full=3'(2'),5-bisphosphonucleoside 3'(2')-phosphohydrolase; AltName: Full=DPNPase; Flags: Precursor && PF00459:Inositol monophosphatase family	-	277	313	715	192	171	80	26.63451914	28.0811265	56.44856195	20.32791009	20.38957973	9.624717589
Os11g0227800	3.239732951	62.60643154	288.5344753	95.02034327	38.64587547	61.168162	37.98025796	148.7204167	45.93143181	1.695874898		0.006096481	0.421301044	Os07g0100900	chr07	56872	58217	-	918	-	- && - && -	-	13	10	17	25	27	51	1.776954363	1.27537535	1.907935078	3.762697818	4.576608452	8.722400315
Os05g0212200	3.236446757	15.17731674	57.52988005	15.57710545	8.355864966	5.881554039	13.05571367	29.42810075	9.097710892	1.69441077		0.006102092	0.421301044	Os11g0123033	chr11	1028032	1030679	-	618	-	- && Q9URY4.1 RecName: Full=Putative amidase C869.01; Flags: Precursor && PF01425:Amidase	Amidase	7	20	9	1	0	0	1.421298075	3.788979195	1.500414964	0.223570006	0	0
Os01g0719125	3.230253734	289.3176003	1284.243938	164.3384625	150.4055694	184.6807968	202.9570035	579.3000002	179.3477899	1.691647492		0.00616473	0.42425271	-	chr12	3629934	3634762	-	1717	-	- && - && -	-	16	236	117	344	336	1827	1.169298225	16.09245887	7.020578812	27.68153452	30.45030574	167.0616522
Os08g0248100	3.219177091	55.01777317	40.71345357	12.46168436	14.62276369	17.64466212	1.186883061	36.0643037	11.15143629	1.686691943		0.006212579	0.426170945	THERMO-SENSITIVE_CHLOROPHYLL-DEFICIENT_3	chr03	2901596	2906614	+	1248	-	- && P35159.2 RecName: Full=Ribosomal large subunit pseudouridine synthase B; AltName: Full=23S rRNA pseudouridine(2605) synthase; AltName: Full=rRNA pseudouridylate synthase B; AltName: Full=rRNA-uridine isomerase B && PF01479:S4 domain|PF00849:RNA pseudouridylate synthase	S4	107	438	217	96	79	61	10.75832836	41.09038639	17.91440965	10.62817414	9.849976204	7.674034892
Os12g0484600	3.211205827	130.9043568	62.84033052	103.5877513	32.37897674	44.6998107	15.42947979	99.11081288	30.83608908	1.68311514		0.006255018	0.426675754	-	chr12	22190407	22191540	+	975	-	- && - && -	-	52	29	25	8	8	4	6.692283509	3.48236334	2.641756261	1.133671909	1.276756409	0.644115716
Os02g0632850	3.194300592	151.7731674	138.0717121	121.5014225	57.44657164	34.11301343	36.79337489	137.115434	42.78431999	1.67550008		0.006259938	0.426675754	Os01g0786700	chr01	33359554	33361633	-	1194	-	- && - && PF01925:Sulfite exporter TauE/SafE	-	94	57	4	6	11	0	9.878684827	5.589220314	0.345154084	0.694302834	1.433544021	0
Os09g0353200	3.184477267	40.78903873	70.80600622	23.36565818	20.88966241	12.93941889	8.308181428	44.98690104	14.04575424	1.671056573		0.006280349	1	Os06g0633100	chr06	25655524	25656224	+	387	-	- && - && -	-	0	0	0	8	5	5	0	0	0	2.856150158	2.010396478	2.028465189
Os03g0377300	3.17760068	22.7659751	31.8627028	17.134816	8.355864966	8.234175654	5.934415306	23.92116463	7.508151975	1.667937837		0.006295509	0.427733693	Os09g0244600	chr09	3355810	3356603	+	549	-	- && - && -	-	2	0	0	25	18	0	0.45712319	0	0	6.29172422	5.101793029	0
novel.2189	3.171190656	16.12589903	136.301562	45.95246109	38.64587547	8.234175654	15.42947979	66.1266407	20.76984364	1.665024617		0.00634737	1	-	chr08	5508278	5509132	-	855	-	- && - && -	-	20	8	1	0	0	0	2.935212065	1.0954803	0.120501163	0	0	0
Os02g0313500	3.15874094	37.94329184	125.680661	26.48107927	18.80069617	18.82097292	22.55077816	63.36834405	20.05748242	1.659349621		0.006380647	0.430461176	OSMOTIN_2	chr12	23427730	23428732	+	702	-	- && - && PF00314:Thaumatin family	Thaumatin	94	45	156	197	136	171	16.80220753	7.505093405	22.89522093	38.77315382	30.14563744	38.24437061
Os02g0137000	3.132427688	63.55501383	147.807538	37.38505309	25.0675949	32.93670262	21.3638951	82.9158683	26.45606421	1.647281205		0.0063944	0.430461176	Os09g0316000	chr09	8726763	8729678	-	723	-	- && Q9LXT4.1 RecName: Full=Plant cysteine oxidase 5 && PF07847:PCO_ADO	-	15	50	32	9	3	0	2.603326054	8.096781266	4.560044003	1.719911999	0.645662603	0
Os03g0862100	3.13116952	38.89187414	216.843394	49.06788218	33.42345986	21.17359454	42.7277902	101.6010501	32.44161487	1.646701617		0.006396184	0.430461176	Os05g0571800	chr05	28494216	28494883	+	408	-	- && - && -	-	23	0	12	0	0	0	7.073645253	0	3.030249829	0	0	0
Os05g0562300	3.120976651	51.22344398	223.0389196	24.92336873	27.15656114	11.76310808	56.97038693	99.72857743	31.96335205	1.641997564		0.006472052	0.434197377	CLASS_III_PEROXIDASE_17	chr01	20061961	20066455	+	1023	-	- && Q9FJZ9.1 RecName: Full=Peroxidase 72; Short=Atperox P72; AltName: Full=ATP6a; AltName: Full=PRXR8; Flags: Precursor && PF00141:Peroxidase	-	0	0	0	1	0	25	0	0	0	0.135059886	0	3.836832983
Os06g0175900	3.091667239	152.7217497	11.50597601	29.59650036	28.20104426	15.2920405	18.99012898	64.60807534	20.82773791	1.628385048		0.006551545	1	Os04g0423200	chr04	20927838	20928900	+	1062	-	- && A2XCJ1.2 RecName: Full=UPF0496 protein 3 && -	-	6	17	4	0	0	0	0.708928338	1.874153268	0.388054592	0	0	0
novel.320	3.074352273	25.61172199	27.43732741	27.25993455	7.311381845	16.46835131	2.373766122	26.76966132	8.717833092	1.620282485		0.006587757	0.439387604	Os08g0168000	chr08	3972303	3977096	+	1641	-	- && C5YHH7.2 RecName: Full=Zingiberene synthase; Short=SbTPS1 && PF03936:Terpene synthase family, metal binding domain|PF01397:Terpene synthase, N-terminal domain	-	18	15	96	1092	1369	2	1.37638372	1.070196134	6.027261086	91.94244982	129.8128074	0.191350647
Os01g0232300	3.073072311	24.6631397	32.74777787	17.91367127	12.53379745	8.234175654	3.560649183	25.10819628	8.109540762	1.619681715		0.006597173	0.439387604	TRANS-ACTING_siRNA3B2	chr04	24905016	24905750	+	735	-	- && - && -	-	2	4	4	26	45	0	0.341443036	0.637167114	0.560699288	4.887514096	9.526817594	0
Os08g0119800	3.06207906	34.14896266	431.0315628	111.376304	78.33623406	58.81554039	51.03597163	192.1856098	62.72924869	1.614511532		0.006611204	0.439387604	Os03g0170200	chr03	3760520	3762362	-	537	-	- && - && -	-	0	3	1	26	24	0	0	0.654075179	0.191859393	6.689614266	6.954399436	0
Os03g0412800	3.058008001	31.30321577	208.8777183	65.42384291	50.1351898	29.40777019	20.17701204	101.868259	33.23999068	1.612592181		0.00666184	0.441377918	Os08g0475100	chr08	23411672	23412899	-	1002	-	- && R4X4V6.1 RecName: Full=Tuliposide A-converting enzyme b2, amyloplastic; Short=TgTCEA-b2; Flags: Precursor && PF07859:alpha/beta hydrolase fold	Abhydrolase_3	17	5	19	62	54	12	2.128907553	0.584228828	1.953634121	8.549209941	8.385881356	1.880277912
novel.2139	3.037658471	381.330083	390.3181093	309.2055433	128.4714239	78.81282412	148.3603826	360.2845785	118.5482102	1.602959674		0.006711522	1	Os11g0286800	chr11	10352224	10376610	-	2311	-	- && Q2R712.1 RecName: Full=Achilleol B synthase && PF13243:Squalene-hopene cyclase C-terminal domain|PF13249:Squalene-hopene cyclase N-terminal domain	-	19	5	3	0	0	0	1.031642579	0.253309081	0.133745341	0	0	0
Os01g0841800	3.019667247	20.86881051	188.5209915	90.34721163	26.11207802	32.93670262	40.35402408	99.9123379	33.13426824	1.59438958		0.006830735	0.451166858	Os06g0347100	chr06	13947426	13951272	+	729	-	- && Q96329.1 RecName: Full=Acyl-coenzyme A oxidase 4, peroxisomal; Short=AOX 4; AltName: Full=G6p; AltName: Full=Short-chain acyl-CoA oxidase; Short=AtCX4; Short=AtG6; Short=SAOX && PF00441:Acyl-CoA dehydrogenase, C-terminal domain|PF02770:Acyl-CoA dehydrogenase, middle domain	-	8	277	1	1596	1395	2774	1.377013068	44.48698165	0.141328524	302.4874584	297.7620561	597.4305796
Os01g0138500	3.015046186	92.96106501	72.57615637	55.29872436	16.71172993	36.46563504	20.17701204	73.61198191	24.451459	1.592180102		0.006868313	0.451850205	WRKY_GENE_50	chr11	793116	795608	-	990	-	- && Q9LY00.1 RecName: Full=Probable WRKY transcription factor 70; AltName: Full=WRKY DNA-binding protein 70 && PF03106:WRKY DNA -binding domain	WRKY	7	31	28	111	81	11	0.887234556	3.666124415	2.913937209	15.49136898	12.7312926	1.744480063
Os08g0123300	3.007793639	27.50888658	32.74777787	20.25023709	13.57828057	7.057864847	5.934415306	26.83563385	8.856853574	1.588705589		0.00688344	0.451850205	HEAVY-METAL-ASSOCIATED_ISOPRENYLATED_PLANT_PROTEIN_24	chr04	34080603	34081927	+	414	-	- && O03982.1 RecName: Full=Heavy metal-associated isoprenylated plant protein 39; Short=AtHIP39; Flags: Precursor && -	-	227	275	265	383	245	449	68.8020089	77.77017079	65.94819072	127.8204808	92.08489953	170.2764235
novel.3035	3.000287229	18.97164592	130.9911115	24.92336873	14.62276369	19.99728373	23.73766122	58.29537538	19.45256955	1.585100622		0.006940465	0.453885733	PEROXIDASE_65	chr05	2010153	2014950	+	1029	-	- && Q9FEQ8.1 RecName: Full=Peroxidase 2; AltName: Full=Plasma membrane-bound peroxidase 2; Short=pmPOX2; Flags: Precursor && PF00141:Peroxidase	-	3	3	14	40	29	9	0.365831824	0.341339525	1.40174822	5.370894611	4.38536048	1.37320588
Os10g0419300	2.995334602	221.019675	1378.946971	210.2909236	171.2952318	142.3336077	290.78635	603.4191899	201.4717298	1.582717172		0.006957	0.453885733	GUARD_CELL_OUTWARD_RECTIFYING_K+_CHANNEL	chr06	7799085	7806567	-	2577	-	- && Q653P0.1 RecName: Full=Potassium channel KOR1; AltName: Full=K(+) outward-rectifying channel 1 && PF00520:Ion transport protein|PF11834:KHA, dimerisation domain of potassium ion channel|PF12796:Ankyrin repeats (3 copies)|PF00027:Cyclic nucleotide-binding domain	Ion_trans	202	144	185	94	60	41	9.835864877	6.54227467	7.396302454	5.039824915	3.622926365	2.497916737
Os08g0290000	2.983219894	48.3776971	92.93288316	27.25993455	20.88966241	8.234175654	27.29831041	56.1901716	18.80738283	1.576870323		0.007039714	0.456308555	PLASTID_TRANSCRIPTIONALLY_ACTIVE_CHROMOSOME_PROTEIN_2	chr03	34610054	34614454	-	2607	-	- && Q9S7Q2.1 RecName: Full=Pentatricopeptide repeat-containing protein At1g74850, chloroplastic; AltName: Full=Protein PLASTID TRANSCRIPTIONALLY ACTIVE 2; Flags: Precursor && PF17177:Pentacotripeptide-repeat region of PRORP	-	388	1724	767	250	239	416	18.67524454	77.42423631	30.3117971	13.24954583	14.26525519	25.05306235
Os06g0558766	2.94257002	65.45217842	390.3181093	51.404448	64.75795349	56.46291877	51.03597163	169.0582452	57.41894796	1.557076745		0.007055819	0.456308555	Os08g0526900	chr08	26217941	26218970	-	808	-	- && - && -	-	160	117	103	196	161	230	24.84758728	16.95333723	13.1335828	33.51557886	31.00538944	44.69150656
Os07g0637100	2.937358666	28.45746888	16.81642648	21.02909236	8.355864966	9.410486462	4.747532245	22.10099591	7.504627891	1.554519437		0.007058302	0.456308555	-	chr05	8983610	8987016	+	1294	-	- && - && -	-	27	11	1	0	0	1	2.618213699	0.995265864	0.079620166	0	0	0.121331689
Os03g0129800	2.919136646	29.40605118	41.59852865	38.16390836	11.48931433	17.64466212	8.308181428	36.38949606	12.48071929	1.545541746		0.007085393	0.456676085	Os02g0195000	chr02	5324568	5328286	-	1101	-	- && Q8C1A9.1 RecName: Full=Protein ABHD18; AltName: Full=Alpha/beta hydrolase domain-containing protein 18; Short=Abhydrolase domain-containing protein 18; Flags: Precursor && PF09752:Abhydrolase domain containing 18	-	50	140	89	24	24	32	5.69847029	14.88748773	8.328370557	3.011798668	3.39192779	4.563217603
Os12g0231700	2.893481652	77.78374827	112.4045349	101.2511855	52.22415604	44.6998107	3.560649183	97.14648953	33.49487197	1.532806496		0.007126875	0.456846378	Os01g0515300	chr01	18229321	18233091	+	1614	-	- && - && PF13855:Leucine rich repeat|PF08263:Leucine rich repeat N-terminal domain	LRRNT_2	34	37	4	2	4	2	2.643327594	2.683977641	0.255337036	0.171209745	0.385637391	0.19455168
Os05g0317900	2.892345927	349.0782849	342.5240551	246.1182662	97.13693023	83.51806735	143.6128504	312.5735354	108.0892827	1.53224011		0.007130864	0.456846378	Os05g0480500	chr05	23617639	23618310	+	504	-	- && - && -	-	0	3	1	3	2	40	0	0.69690153	0.204421615	0.822418237	0.617478918	12.46057188
Os03g0741050	2.890594246	36.99470954	319.512103	31.15421091	50.1351898	41.17087827	42.7277902	129.2203412	44.67795276	1.531366111		0.007176341	0.458383427	Os05g0516800	chr05	25625109	25627147	-	663	-	- && P40393.2 RecName: Full=Ras-related protein RIC2 && PF00071:Ras family	Ras	13	4	7	40	22	18	2.460398349	0.706361732	1.08778199	8.335822859	5.163353126	4.262530471
Os07g0146300	2.888564367	69.24650761	25.66717725	41.27932945	9.400348087	11.76310808	26.11142734	45.39767144	15.7582945	1.530352643		0.007293588	0.464481841	Os03g0246500	chr03	7740991	7749358	+	3525	-	- && Q0WSY2.1 RecName: Full=Filament-like plant protein 4; Short=AtFPP4 && PF05911:Filament-like plant protein, long coiled-coil	-	36	15	34	89	89	24	1.281501097	0.498210456	0.993750015	3.488453187	3.928742461	1.068957996
novel.2233	2.880523952	36.04612725	22.12687694	52.96215854	11.48931433	10.58679727	16.61636286	37.04505425	12.89749148	1.526331254		0.007316218	0.464536302	Os01g0118400	chr01	1057177	1059852	-	1761	-	- && Q8BW41.1 RecName: Full=Protein O-linked-mannose beta-1,4-N-acetylglucosaminyltransferase 2; Short=POMGnT2; AltName: Full=Extracellular O-linked N-acetylglucosamine transferase-like; AltName: Full=Glycosyltransferase-like domain-containing protein 2 && PF04577:Protein of unknown function (DUF563)	-	35	95	68	141	130	79	2.493930183	6.316041128	3.97838592	11.06271619	11.48700134	7.043301106
Os02g0232500	2.868026734	86.32098894	228.34937	95.02034327	56.40208852	39.99456746	46.28843938	136.5635674	47.56169846	1.520058472		0.007343939	0.464912747	-	chr01	28672359	28673546	+	1100	-	- && Q1MX30.1 RecName: Full=Receptor kinase-like protein Xa21; Contains: RecName: Full=Receptor kinase-like protein Xa21, processed; Flags: Precursor && PF00069:Protein kinase domain	Pkinase	2	2	6	11	10	27	0.228146029	0.21287174	0.561973605	1.381662639	1.414588067	3.853715048
novel.1135	2.866780617	75.88658368	28.32240249	43.61589527	11.48931433	21.17359454	18.99012898	49.27496048	17.21767928	1.519431505		0.007396116	0.466830581	METHYL-CPG-BINDING_PROTEIN_717	chr04	31119412	31124152	-	1185	-	- && - && PF01429:Methyl-CpG binding domain	MBD	317	456	418	181	156	186	33.5673081	45.05336071	36.34254057	21.10387659	20.48466771	24.64354114
novel.694	2.859867552	84.42382435	75.2313816	73.21239564	49.09070667	21.17359454	10.68194755	77.62253386	26.98208292	1.515948334		0.007424019	0.467209478	P-450_71Z2	chr07	6494465	6501972	+	1554	-	- && Q6YV88.1 RecName: Full=Ent-cassadiene C2-hydroxylase; AltName: Full=Cytochrome P450 71Z7 && PF00067:Cytochrome P450	p450	48	152	107	29	35	25	3.87583987	11.45178731	7.093982547	2.578392312	3.504610076	2.525791597
Os03g0745400	2.850398159	28.45746888	64.61048067	28.03878982	19.84517929	9.410486462	13.05571367	40.36891312	14.10379314	1.511163457		0.007478521	0.468451367	SYNTAXIN_OF_PLANTS_121	chr03	32694811	32696014	+	993	-	- && Q9ZSD4.1 RecName: Full=Syntaxin-121; Short=AtSYP121; AltName: Full=Syntaxin-related protein At-Syr1 && PF00804:Syntaxin|PF05739:SNARE domain	SNARE	23	15	22	54	36	38	2.906392007	1.76857186	2.282605108	7.513573262	5.641257548	6.008179069
Os11g0209000	2.827356217	542.5890733	1541.800785	706.4217324	410.4818665	448.1744178	128.1833706	930.2705303	328.9465516	1.499453659		0.007492771	0.468451367	Os06g0589500	chr06	23119059	23122162	+	1041	-	- && - && -	-	16	1	12	65	58	5	1.928611962	0.112468259	1.187648348	8.627096208	8.669617548	0.75409801
Os01g0259600	2.793253846	48.3776971	267.2926735	41.27932945	35.51242611	28.23145939	64.0916853	118.9832333	42.61185693	1.481946689		0.007509626	0.468451367	Os02g0152600	chr02	2898897	2903751	-	846	-	- && O13942.1 RecName: Full=Uncharacterized protein C23H3.12c && PF10173:Mitochondrial K+-H+ exchange-related	-	105	129	99	32	51	28	15.57379806	17.85254133	12.05652592	5.226147097	9.380424416	5.196323592
novel.341	2.782534652	17.07448133	106.2090093	37.38505309	18.80069617	23.52621616	15.42947979	53.55618125	19.25213071	1.476399654		0.007531913	0.468471801	NRR_REPRESSOR_HOMOLOGUE_2	chr01	17798266	17799004	+	516	-	- && Q5QM06.1 RecName: Full=NRR repressor homolog 2 && PF15699:NPR1 interacting	-	213	94	223	433	457	117	51.7971071	21.32842823	44.52588024	115.9418455	137.8126785	35.59956408
Os03g0165000	2.774547529	21.81739281	46.02390404	30.37535564	8.355864966	14.11572969	13.05571367	32.73888416	11.84243611	1.472252517		0.007576591	0.469121997	Os05g0447500	chr05	21943827	21946927	-	1755	-	- && F4I096.1 RecName: Full=Mediator of RNA polymerase II transcription subunit 13; AltName: Full=Protein GRAND CENTRAL; AltName: Full=Protein MACCHI-BOU 2 && PF06333:Mediator complex subunit 13 C-terminal domain|PF18296:MID domain of medPIWI	-	105	332	155	46	53	82	7.507369321	22.14836454	9.099382678	3.621451931	4.699172895	7.335762316
novel.1321	2.757830307	60.70926694	88.50750777	39.72161891	28.20104426	28.23145939	11.86883061	62.97946454	22.76711142	1.463533689		0.007612879	0.469121997	Os04g0208500	chr04	7260561	7262700	-	1560	-	- && - && PF00646:F-box domain|PF08387:FBD	F-box	22	12	2	1	0	0	1.769594197	0.900611209	0.132087813	0.088568118	0	0
Os05g0156800	2.75493419	30.35463347	217.7284691	32.71192145	25.0675949	23.52621616	53.40973775	93.59834135	34.00118293	1.462017856		0.007635142	0.469121997	GUANYLATE_KINASE_1	chr12	20028867	20032871	-	1149	-	- && Q2QPW1.2 RecName: Full=Guanylate kinase 1; Short=OsGK1; AltName: Full=GMP kinase 1 && PF00625:Guanylate kinase	-	91	68	89	131	106	137	9.937953644	6.928984407	7.980449071	15.75263757	14.35517568	18.72013853
Os03g0371300	2.748623982	47.4291148	259.3269978	41.27932945	53.26863916	43.52349989	29.67207653	116.011814	42.15473852	1.458709556		0.00764997	0.469121997	HEAT_STRESS_TRANSCRIPTION_FACTOR_A2C	chr10	14746572	14750175	-	1080	-	- && Q338B0.2 RecName: Full=Heat stress transcription factor A-2c; AltName: Full=Heat stress transcription factor 25; Short=OsHsf-25; AltName: Full=Heat stress transcription factor 6; Short=OsHSF6; Short=rHsf6 && -	-	233	1558	270	164	121	245	27.07121628	168.8979576	25.75712355	20.98080303	17.43348812	35.61646795
novel.1189	2.729143795	326.3123098	254.0165473	232.0988713	71.02485221	101.1627295	125.8096045	270.8092428	99.33239539	1.44844841		0.007669183	0.469121997	-	chr02	14120583	14122175	-	1134	-	- && Q8C0N2.1 RecName: Full=Glycerol-3-phosphate acyltransferase 3; Short=GPAT-3; AltName: Full=1-acyl-sn-glycerol-3-phosphate O-acyltransferase 9; Short=1-AGP acyltransferase 9; Short=1-AGPAT 9; AltName: Full=Acyl-CoA:glycerol-3-phosphate acyltransferase 3; Short=mGPAT3; AltName: Full=Lysophosphatidic acid acyltransferase theta; Short=LPAAT-theta && PF01553:Acyltransferase	Acyltransferase	89	85	94	47	18	9	9.848102385	8.77579705	8.540280823	5.726467727	2.469915673	1.246057188
Os11g0543500	2.718562965	63.55501383	109.7493096	62.30842182	34.46794298	18.82097292	33.23272571	78.53758176	28.84054721	1.442844243		0.007674303	0.469121997	-	chr06	3705366	3705956	+	591	-	- && - && -	-	30	4	0	0	0	0	6.369559177	0.792415953	0	0	0	0
Os10g0394700	2.71684038	73.04083679	69.03585606	20.25023709	22.97862866	24.70252696	11.86883061	54.10897665	19.84999541	1.441929807		0.007756737	0.470909442	Os06g0723400	chr06	30725255	30732556	-	3195	-	- && Q5R7G8.1 RecName: Full=Ubiquitin carboxyl-terminal hydrolase MINDY-1; AltName: Full=Deubiquitinating enzyme MINDY-1; AltName: Full=Protein FAM63A && PF14551:MCM N-terminal domain|PF04424:MINDY deubiquitinase	-	28	61	18	110	73	52	1.099670999	2.235319838	0.580442221	4.756897974	3.555287067	2.55529474
Os05g0404400	2.709930452	370.8956777	953.2258587	781.1918385	249.6314659	208.207013	319.2715434	701.771125	259.0366741	1.438255826		0.00776337	0.470909442	Os09g0130300	chr09	2320603	2322832	+	306	-	- && - && -	-	38	28	36	7	9	5	15.58252288	10.71315294	12.12099932	3.160666167	4.576608452	2.565411857
Os01g0768600	2.688266874	120.4699516	176.1299405	124.6168436	64.75795349	87.04699977	4.747532245	140.4055786	52.18416184	1.426676367		0.007784373	0.470909442	NON-SPECIFIC_PHOSPHOLIPASE_C2	chr01	42063261	42067784	-	1582	-	- && O81020.1 RecName: Full=Non-specific phospholipase C2; Flags: Precursor && PF04185:Phosphoesterase family	Phosphoesterase	47	45	89	141	104	65	3.727923415	3.330325898	5.796166866	12.31443945	10.22938526	6.450827034
Os03g0842400	2.68757631	37.94329184	58.41495513	28.81764509	14.62276369	10.58679727	21.3638951	41.72529735	15.52448535	1.426305718		0.007791836	0.470909442	Os03g0280400	chr03	9575359	9576627	+	237	-	- && - && -	-	157	636	196	109	117	76	83.12409105	314.1879102	85.20499941	63.54482178	76.81750389	50.34701954
Os12g0612500	2.675455712	33.20038036	69.03585606	58.41414545	30.2900105	14.11572969	15.42947979	53.55012729	19.94507333	1.419784648		0.00780804	1	-	chr08	2433209	2433718	+	510	-	- && - && -	-	15	9	2	0	0	0	3.690597523	2.066108067	0.404033311	0	0	0
Os06g0506100	2.675198965	24.6631397	49.56420435	33.49077673	17.75621305	17.64466212	4.747532245	35.90604026	13.38280247	1.419646194		0.007823915	0.471512416	Os12g0516000	chr12	20045549	20046254	+	234	-	- && - && -	-	4052	1114	1026	829	766	359	2172.847178	557.3782702	451.7403207	489.4864648	509.3726091	240.8724395
Os03g0583000	2.672679974	54.06919087	48.67912927	37.38505309	14.62276369	14.11572969	23.73766122	46.71112441	17.49205154	1.4182871		0.007877195	0.473386121	ISOFLAVONE_REDUCTASE-LIKE_PROTEIN	chr01	327128	328450	-	945	-	- && P52580.1 RecName: Full=Isoflavone reductase homolog IRL && PF05368:NmrA-like family	NmrA	14	96	14	11	2	4	1.858967641	11.89378612	1.526348062	1.608284553	0.32932209	0.664563834
Os11g0104900	2.672636454	92.01248271	281.4538747	45.17360582	49.09070667	56.46291877	51.03597163	139.5466544	52.19653236	1.418263608		0.007945135	0.476127853	SULPHUR-DEFICIENCY-INDUCIBLE_1	chr03	3555490	3558352	-	948	-	- && Q8L730.1 RecName: Full=Protein SULFUR DEFICIENCY-INDUCED 2 && -	-	0	46	4	1	0	0	0	5.681070704	0.434719385	0.145745004	0	0
Os05g0574800	2.666550124	112.8812932	552.2868485	250.7913978	83.55864966	102.3390403	157.8554471	305.3198465	114.584379	1.414974447		0.007954377	1	-	chr06	29128597	29129262	+	666	-	- && - && -	-	14	5	6	0	0	0	2.637724356	0.878974903	0.928184632	0	0	0
Os07g0684100	2.646284047	172.6419779	499.1823438	73.21239564	88.78106526	84.69437816	108.0063586	248.3455724	93.82726733	1.403967926		0.007988808	0.47740403	Os05g0202500	chr05	6359965	6363348	-	573	-	- && - && -	-	0	0	0	306	265	0	0	0	0	73.78512521	71.96377339	0
Os02g0195000	2.640790147	47.4291148	123.9105109	69.31811927	25.0675949	28.23145939	37.98025796	80.21924832	30.42643741	1.400969661		0.008056114	0.479156834	ABNORMAL_CYTOKININ_RESPONSE_1	chr07	27723089	27738212	-	4848	-	- && Q69RJ0.2 RecName: Full=Ferredoxin-dependent glutamate synthase, chloroplastic; AltName: Full=Fd-GOGAT; Flags: Precursor && PF04898:Glutamate synthase central domain|PF01645:Conserved region in glutamate synthase|PF00310:Glutamine amidotransferases class-II|PF01493:GXGXG motif	GATase_2	2977	13447	6275	2701	2601	2583	77.05340348	324.7457632	133.3547444	76.97753274	83.48345542	83.65084163
Os03g0730800	2.62618725	37.94329184	118.6000604	20.25023709	28.20104426	23.52621616	15.42947979	58.93119645	22.38558007	1.392969786		0.008081603	0.479156834	Os07g0205200	chr07	5659654	5667669	+	1038	-	- && - && -	-	26	64	32	3	4	14	3.143052226	7.218771922	3.17621562	0.399324462	0.599632707	2.117576955
Os07g0217600	2.607412394	45.53195021	134.5314118	83.33751418	30.2900105	41.17087827	29.67207653	87.80029207	33.71098843	1.382618781		0.008107895	0.479156834	Os06g0480500	chr06	16292587	16305052	+	1002	-	- && - && -	-	79	72	223	305	287	98	9.89315863	8.412895122	22.92949521	42.05659729	44.56940646	15.35560295
Os04g0397800	2.606630413	92.01248271	49.56420435	103.5877513	21.93414554	9.410486462	62.90480224	81.72147945	31.41647808	1.382186042		0.00811159	0.479156834	Os10g0479100	chr10	17974475	17975796	-	536	-	- && - && -	-	9	3	2	49	45	0	2.106945601	0.655295469	0.38443468	12.63087114	13.06382637	0
Os01g0933600	2.589353394	28.45746888	71.69108129	31.93306618	16.71172993	12.93941889	21.3638951	44.02720545	17.00501464	1.372591877		0.008130438	0.479156834	NITRATE_TRANSPORTER_1.5A	chr02	28312696	28316195	-	1833	-	- && Q9LQL2.2 RecName: Full=Protein NRT1/ PTR FAMILY 7.3; Short=AtNPF7.3; AltName: Full=Nitrate transporter 1.5 && PF00854:POT family	-	2	1	2	29	19	0	0.13691251	0.063873135	0.11241516	2.185936526	1.612923655	0
Os09g0407600	2.584122403	53.12060858	60.18510528	39.72161891	28.20104426	15.2920405	15.42947979	51.00911092	19.64085485	1.369674408		0.00815696	0.479395556	Os08g0174800	chr08	4352815	4361392	+	2479	-	- && Q9STE7.1 RecName: Full=Putative disease resistance RPP13-like protein 3 && PF00931:NB-ARC domain	NB-ARC	3	3	0	29	15	3	0.151851935	0.141685507	0	1.616305628	0.941537035	0.189999846
Os12g0556300	2.575887951	55.96635546	48.67912927	14.79825018	16.71172993	18.82097292	10.68194755	39.81457831	15.40488347	1.365069839		0.008210319	0.479744555	Os03g0584400	chr03	21544810	21546217	-	1017	-	- && Q9FN75.1 RecName: Full=AAA-ATPase At5g17760 && PF00004:ATPase family associated with various cellular activities (AAA)	AAA	0	3	0	15	14	5	0	0.34536713	0	2.0378505	2.14205076	0.771893833
Os09g0410400	2.572656904	111.9327109	313.3165775	150.3190676	78.33623406	70.57864847	74.77363285	191.8561187	74.56283846	1.363259069		0.00822203	0.479744555	-	chr12	27172580	27172985	+	406	-	- && - && -	-	13	19	0	0	0	0	4.017842624	5.479087894	0	0	0	0
Os10g0577900	2.567919446	83.47524205	423.9509622	134.7419622	83.55864966	94.10486462	72.39986673	214.0560555	83.35446034	1.360599947		0.008236508	0.479744555	ABA_SENSITIVITY-RELATED_LEUCINE-RICH_REPEAT_RECEPTOR-LIKE_KINASE	chr01	31006026	31009770	+	3278	-	- && O49545.1 RecName: Full=Leucine-rich repeat receptor-like serine/threonine-protein kinase BAM1; AltName: Full=Protein BARELY ANY MERISTEM 1; Flags: Precursor && PF08263:Leucine rich repeat N-terminal domain|PF07714:Protein tyrosine and serine/threonine kinase|PF13855:Leucine rich repeat	Pkinase_Tyr	81	231	108	205	153	423	3.100642336	8.25056577	3.394471438	8.640660188	7.262817928	20.26002318
Os12g0516000	2.566166205	3843.655463	985.9736366	799.1055098	865.8765071	901.0540787	426.0910189	1876.24487	731.0072016	1.359614614		0.008273054	0.479744555	Os12g0161900	chr12	3118079	3124707	-	2376	-	- && - && -	-	24	8	0	0	0	0	1.267477937	0.394206926	0	0	0	0
Os01g0846450	2.546091679	59.76068465	111.5194598	42.83704	36.55690923	19.99728373	27.29831041	71.37239481	27.95083445	1.348284368		0.008297565	0.479744555	PLANT_GLYCOGENIN-LIKE_STARCH_INITIATION_PROTEIN_A2	chr03	4428838	4434161	+	1850	-	- && - && -	-	14	9	15	50	35	16	0.949580768	0.569575737	0.835366169	3.734223348	2.943872464	1.357865563
Os10g0540100	2.536969075	38.89187414	53.10450466	35.82734254	21.93414554	22.34990535	5.934415306	42.60790711	16.73948873	1.343105933		0.008297822	0.479744555	Os07g0663000	chr07	27969862	27970340	-	477	-	- && - && -	-	14	12	18	38	40	24	3.682860421	2.945395147	3.887867705	11.00695603	13.0486111	7.899532361
Os12g0110400	2.53515851	44.58336791	145.1523127	92.68377745	42.82380795	32.93670262	35.60649183	94.13981937	37.12233413	1.342075954		0.008334855	1	Os01g0520800	chr01	18555703	18556813	+	411	-	- && - && -	-	0	0	0	10	12	0	0	0	0	3.361709583	4.543202551	0
Os09g0380000	2.532469557	48.3776971	296.500151	63.86613236	48.04622355	62.34447281	51.03597163	136.2479935	53.80888933	1.340544926		0.008347363	0.481304412	MAPK_KINASE_KINASE_EPSILON	chr04	33707455	33719236	-	4074	-	- && Q9LJD8.1 RecName: Full=MAP3K epsilon protein kinase 1; Short=AtM3KE1; AltName: Full=Mitogen-activated protein kinase kinase kinase 7 && PF00069:Protein kinase domain	Pkinase	588	899	712	352	309	340	18.11056104	25.83564849	18.00596167	11.93778225	11.80212283	13.1028694
Os03g0280400	2.529712619	148.9274205	562.9077494	152.6556335	113.8486602	137.6283645	90.20311265	288.1636011	113.8933791	1.338973501		0.0084075	0.48295262	ASCORBATE_PEROXIDASE_3	chr04	8239288	8241854	-	876	-	- && Q0JEQ2.1 RecName: Full=Probable L-ascorbate peroxidase 3; AltName: Full=OsAPx03 && PF00141:Peroxidase	-	50	58	48	55	78	162	7.162118481	7.751836201	5.645396942	8.674822504	13.85521189	29.0348394
novel.2086	2.524464267	169.796231	107.9791595	277.2724771	155.627985	38.81825666	24.92454428	185.0159559	73.12359531	1.335977257		0.008450339	0.48295262	DNA_GLYCOSYLASE_701	chr05	21843346	21856444	-	5577	-	- && Q9SJQ6.2 RecName: Full=Protein ROS1; AltName: Full=DEMETER-like protein 1; AltName: Full=Repressor of silencing 1 && PF15628:RRM in Demeter	-	238	423	299	159	131	104	5.354906788	8.880152476	5.523672183	3.939113494	3.655050035	2.927798707
Os07g0515900	2.512269385	48.3776971	88.50750777	45.95246109	32.37897674	21.17359454	18.99012898	60.94588865	24.18090009	1.32899117		0.008464437	0.48295262	Os09g0544700	chr09	21524369	21525566	-	804	-	- && - && PF05056:Protein of unknown function (DUF674)	-	6	4	7	28	17	14	0.936420267	0.582484861	0.897014253	4.811760434	3.290148862	2.733886666
Os07g0615000	2.506229069	18.02306362	59.30003021	39.72161891	12.53379745	12.93941889	21.3638951	39.01490425	15.61237048	1.325518283		0.008466499	0.48295262	Os02g0589400	chr02	22741593	22743361	-	1296	-	- && Q6VAA8.1 RecName: Full=UDP-glycosyltransferase 91D1 && PF00201:UDP-glucoronosyl and UDP-glucosyl transferase	UDPGT	36	29	50	92	93	36	3.485564327	2.619833531	3.974864745	9.808098979	11.1660771	4.361200157
Os03g0173700	2.491719635	449.6280083	663.8063083	429.9281105	285.143892	237.6147832	96.13752795	514.4541424	206.2987344	1.317141748		0.00849866	0.483494437	Os06g0686400	chr06	28617447	28620310	+	378	-	- && - && PF14368:Probable lipid transfer	-	27	14	32	68	56	31	8.962879699	4.336276189	8.721988926	24.85530673	23.05254628	12.87592427
Os03g0334100	2.490718111	41.73762102	59.30003021	48.28902691	19.84517929	27.05514858	13.05571367	49.77555938	19.98534718	1.316561753		0.008599407	0.486360762	Os12g0563600	chr12	23115491	23116535	+	612	-	- && - && PF04398:Protein of unknown function, DUF538	-	5	17	4	23	18	46	1.025165979	3.252207142	0.673388851	5.192522989	4.576608452	11.80089454
Os01g0364400	2.483750692	75.88658368	48.67912927	66.98155345	34.46794298	32.93670262	9.495064489	63.8490888	25.6332367	1.312520369		0.008612029	0.486360762	Os12g0264650	chr12	9371172	9373186	-	309	-	- && - && -	-	13	14	17	2	1	0	5.279107137	5.304570872	5.668234308	0.894280025	0.50357504	0
Os05g0447500	2.478199291	99.60114108	293.8449258	120.7225673	48.04622355	62.34447281	97.32441101	171.3895447	69.23836913	1.30929221		0.008633106	0.486360762	Os04g0450400	chr04	22442143	22443686	-	1386	-	- && Q8LFY8.2 RecName: Full=RING-H2 finger protein ATL54; AltName: Full=RING-type E3 ubiquitin transferase ATL54 && PF13639:Ring finger domain	-	7	6	8	12	18	39	0.633738969	0.506837477	0.594681063	1.196244709	2.020840096	4.41783912
Os03g0152700	2.47722319	101.4983057	387.662884	169.0115942	100.2703796	92.92855381	72.39986673	219.390928	88.53293338	1.308723856		0.008687118	0.486360762	Os01g0841500	chr01	36122786	36128441	+	1764	-	- && Q9S7G7.1 RecName: Full=Myb-related protein 3R-1; AltName: Full=Plant c-MYB-like protein 1; Short=Protein PC-MYB1 && PF00249:Myb-like DNA-binding domain	Myb_DNA-binding	161	293	189	72	97	74	11.4525685	19.44687128	11.03876723	5.639439342	8.55649358	6.586302278
Os06g0694400	2.475215519	95.8068119	214.1881688	63.86613236	38.64587547	29.40777019	83.08181428	124.620371	50.37848665	1.307554147		0.008696205	0.486360762	GDSL_ESTERASE/LIPASE_PROTEIN_17	chr01	24312652	24317113	+	1227	-	- && Q9ZQI3.1 RecName: Full=GDSL esterase/lipase At2g27360; AltName: Full=Extracellular lipase At2g27360; Flags: Precursor && PF00657:GDSL-like Lipase/Acylhydrolase	Lipase_GDSL	36	29	40	81	52	54	3.681574057	2.767159133	3.358712117	9.121000305	6.594493678	6.909676533
Os03g0138900	2.463524128	80.62949516	110.6343847	162.780752	55.3576054	74.10758089	14.24259673	118.0148773	47.90259434	1.300723601		0.008708036	0.486360762	BRANCHED-CHAIN_AMINOTRANSFERASE_2	chr03	6948035	6950951	+	1248	-	- && Q9FYA6.1 RecName: Full=Branched-chain-amino-acid aminotransferase 5, chloroplastic; Short=Atbcat-5; Flags: Precursor && PF01063:Amino-transferase class IV	-	16	5	26	22	16	113	1.608721997	0.469068338	2.146426962	2.435623241	1.994931889	14.21583513
Os01g0911133	2.458877096	26.56030429	178.7851657	62.30842182	34.46794298	38.81825666	35.60649183	89.21796393	36.29756382	1.297999626		0.008708625	0.486360762	Os11g0195100	chr11	4761890	4771103	+	3321	-	- && D8WUA4.1 RecName: Full=Protein translocase subunit SECA2, chloroplastic; Flags: Precursor && PF07517:SecA DEAD-like domain|PF01043:SecA preprotein cross-linking domain|PF07516:SecA Wing and Scaffold domain	-	158	367	210	98	105	64	5.969855433	12.93832001	6.514900265	4.077173701	4.91975073	3.025656478
Os01g0788900	2.444800823	36.99470954	44.25375388	45.95246109	17.75621305	12.93941889	21.3638951	42.40030817	17.35317568	1.289716934		0.008768117	0.488404721	TAU_GLUTATHIONE_S-TRANSFERASE_42	chr01	41854018	41854878	+	843	-	- && Q9FQA3.1 RecName: Full=Glutathione transferase GST 23; AltName: Full=Glutathione transferase GST 36 && PF00043:Glutathione S-transferase, C-terminal domain|PF13417:Glutathione S-transferase, N-terminal domain	GST_C	14	21	19	47	35	33	2.08389611	2.916570106	2.322113155	7.703219932	6.460455585	6.146032962
Os08g0428900	2.437187175	804.397787	600.9659778	452.5149134	298.7221725	252.9068237	210.0783018	619.2928927	253.9024327	1.285217054		0.008901838	0.494562034	Os03g0733400	chr03	30039117	30042858	-	2169	-	- && Q6AVI0.1 RecName: Full=Zinc finger BED domain-containing protein RICESLEEPER 2; AltName: Full=Transposase-like protein RICESLEEPER 2 && PF14372:Domain of unknown function (DUF4413)|PF05699:hAT family C-terminal dimerisation region	hATC	138	433	214	71	86	105	7.983533231	23.37270859	10.16509809	4.522731552	6.169664875	7.60043181
Os01g0848250	2.42467134	48.3776971	70.80600622	58.41414545	27.15656114	29.40777019	16.61636286	59.19928292	24.39356473	1.277789206		0.008968433	0.496967642	Os06g0678651	chr06	28212122	28214117	-	840	-	- && F4I9T0.1 RecName: Full=BEACH domain-containing protein B; AltName: Full=BEACH-domain homolog B && PF02138:Beige/BEACH domain|PF14844:PH domain associated with Beige/BEACH	Beach	7	32	5	0	1	1	1.045669298	4.460169795	0.613264846	0	0.185243675	0.186908578
Os01g0116900	2.424427475	49.32627939	130.9911115	42.05818473	31.33449362	21.17359454	39.16714102	74.12519187	30.55840973	1.277644097		0.00899026	1	GRAS_PROTEIN_20	chr04	21424187	21425721	-	1515	-	- && Q8S4W7.1 RecName: Full=DELLA protein GAI1; AltName: Full=Gibberellic acid-insensitive mutant protein 1; AltName: Full=VvGAI1 && PF03514:GRAS domain family	GRAS	9	4	12	0	0	0	0.745427619	0.309120679	0.816067281	0	0	0
novel.3137	2.4240232	49.32627939	32.74777787	29.59650036	8.355864966	14.11572969	23.73766122	37.22351921	15.40308529	1.277403507		0.00901272	0.498127879	Os04g0423600	chr04	20941052	20948918	-	2367	-	- && Q3ECY6.1 RecName: Full=Protein SET DOMAIN GROUP 41 && PF00856:SET domain	SET	261	527	455	185	140	186	13.83623254	26.06712036	19.80480138	10.79879967	9.203488058	12.33738752
Os07g0616200	2.420192427	26.56030429	104.4388592	81.77980364	31.33449362	37.64194585	18.99012898	70.92632236	29.32218948	1.275121759		0.009053767	0.49866532	SPOTTED_LEAF_7	chr05	26344418	26346857	+	1380	-	- && Q93VB5.1 RecName: Full=Heat stress transcription factor A-4d; AltName: Full=Heat stress transcription factor 10; Short=rHsf10; AltName: Full=Heat stress transcription factor 15; Short=OsHsf-15; AltName: Full=Protein SPOTTED LEAF 7 && PF00447:HSF-type DNA-binding	HSF_DNA-bind	73	106	121	130	97	286	6.63772685	8.993059749	9.033657824	13.01566254	10.93743092	32.53834552
Os03g0824100	2.405289014	368.0499309	1525.869434	597.3819942	261.1207802	281.1382831	493.7433534	830.4337863	345.3341389	1.266210255		0.009069192	0.49866532	Os03g0656100	chr03	25599781	25600275	-	494	-	- && - && -	-	151	133	131	182	144	327	38.3553192	31.5213923	27.32132133	50.90336038	45.35845138	103.9272232
Os11g0131200	2.391107229	51.22344398	84.08213238	40.50047418	25.0675949	31.76039181	16.61636286	58.60201685	24.48144985	1.257678829		0.009096895	0.498902709	BRITTLE_CULM_7	chr01	31422946	31428670	+	2970	-	- && Q5JN63.1 RecName: Full=Cellulose synthase A catalytic subunit 4 [UDP-forming]; AltName: Full=OsCesA4 && PF03552:Cellulose synthase	-	10	11	15	63	46	6	0.422492646	0.433627619	0.52034593	2.930799537	2.410038929	0.317178193
Os06g0125300	2.385472057	33.20038036	44.25375388	35.82734254	16.71172993	10.58679727	20.17701204	37.76049226	15.82517975	1.254274787		0.00916109	0.500624517	Os12g0110400	chr12	562988	565691	+	843	-	- && - && -	-	47	164	119	41	28	30	6.995936942	22.77702368	14.54376134	6.719830153	5.168364468	5.587302693
Os03g0342900	2.385067241	475.2397303	1167.414027	244.5605556	261.1207802	187.0334184	343.0092047	629.0714378	263.7211344	1.25402994		0.009175222	0.500624517	ISOCHORISMATE_SYNTHASE_1	chr09	11810070	11815321	+	1746	-	- && Q9S7H8.2 RecName: Full=Isochorismate synthase 1, chloroplastic; Short=AtIcs1; Short=IcsI; AltName: Full=Enhanced disease susceptibility 16; Short=Eds16; AltName: Full=Isochorismate mutase 1; AltName: Full=Salicylic acid induction deficient 2; Short=Sid2; AltName: Full=menF-like protein 1; Flags: Precursor && -	-	1175	1821	1918	878	803	446	84.44408422	122.1086434	113.177922	69.47879707	71.56389689	40.10505712
Os12g0428200	2.377986302	134.698686	86.73735761	137.8573833	53.26863916	82.34175654	15.42947979	119.7644756	50.34662517	1.249740405		0.009238049	0.5027667	-	chr02	14245622	14257619	-	611	-	- && - && -	-	39	37	102	14	18	1	8.009381859	7.089918025	17.19951949	3.165839107	4.58409881	0.256961057
Os06g0554600	2.374399364	86.32098894	91.162733	91.12606691	48.04622355	47.05243231	17.80324592	89.53659628	37.63396726	1.247562611		0.009295289	0.502963754	S-DOMAIN_RECEPTOR_LIKE_KINASE_16	chr01	37739465	37742721	-	2475	-	- && O64477.1 RecName: Full=G-type lectin S-receptor-like serine/threonine-protein kinase At2g19130; Flags: Precursor && PF08276:PAN-like domain|PF01453:D-mannose binding lectin|PF00069:Protein kinase domain|PF00954:S-locus glycoprotein domain	Pkinase	100	69	102	29	32	31	5.069911749	3.26403335	4.246022791	1.618917839	2.011858584	1.966504798
novel.282	2.372383051	63.55501383	46.02390404	69.31811927	38.64587547	30.584081	5.934415306	59.63234571	25.05479059	1.24633697		0.009303482	0.502963754	SALICYLIC_ACID_3_HYDROXYLASE	chr04	29339469	29341162	-	1059	-	- && Q9ZSA8.1 RecName: Full=Protein DMR6-LIKE OXYGENASE 1; AltName: Full=2-oxoglutarate (2OG)-Fe(II) oxygenase-like protein DLO1; AltName: Full=Protein SENESCENCE-ASSOCIATED GENE 108; AltName: Full=Salicylate 3-hydroxylase DLO1; Short=S3H DLO1; Short=SA 3-hydroxylase DLO1; Short=Salicylic acid 3-hydroxylase DLO1 && PF03171:2OG-Fe(II) oxygenase superfamily|PF14226:non-haem dioxygenase in morphine …	2OG-FeII_Oxy	20	32	64	162	99	20	2.369788778	3.537811735	6.226462349	21.13591572	14.54661383	2.96512192
novel.89	2.366883377	67.34934302	181.4403909	52.96215854	35.51242611	64.69709443	27.29831041	100.5839642	42.50261031	1.242988622		0.009312397	0.502963754	Os03g0342900	chr03	12766488	12768878	-	404	-	- && Q8LD26.1 RecName: Full=Dormancy-associated protein homolog 3; AltName: Full=DRM1 homolog 3 && PF05564:Dormancy/auxin associated protein	-	501	1319	314	250	159	289	155.6080154	382.2470394	80.07660192	85.49892567	61.24045865	112.3116991
Os07g0486000	2.364466723	115.7270401	37.17315326	81.00094836	19.84517929	28.23145939	51.03597163	77.96704725	33.03753677	1.241514838		0.009341699	0.503272263	Os11g0205500	chr11	5324768	5327659	-	2352	-	- && - && PF12274:Protein of unknown function (DUF3615)	-	73	187	116	328	271	92	3.894584631	9.308613299	5.081337298	19.26808442	17.92894145	6.141281854
Os04g0603000	2.364079845	523.6174274	212.4180186	207.9543578	156.6724681	127.0415672	115.1276569	314.663268	132.9472308	1.241278762		0.009399875	0.50513079	Os07g0513000	chr07	19655991	19657560	-	1077	-	- && P0C1M0.1 RecName: Full=ATP synthase subunit gamma, chloroplastic; AltName: Full=F-ATPase gamma subunit; Contains: RecName: Full=Inceptin; Flags: Precursor && PF00231:ATP synthase	-	1633	2921	4427	1446	1265	1031	190.2593832	317.5386204	423.4978122	185.504566	182.7668798	150.2974049
Os01g0883000	2.361956824	29.40605118	38.05822834	36.60619782	15.66724681	9.410486462	18.99012898	34.69015911	14.68928742	1.239982593		0.009533698	0.510017329	Os01g0127600	chr01	1515837	1516714	+	540	-	- && A2WK50.2 RecName: Full=Bowman-Birk type bran trypsin inhibitor; AltName: Full=OSE727A; AltName: Full=Protein RBBI3-3; AltName: Full=RBTI; Flags: Precursor && PF00228:Bowman-Birk serine protease inhibitor family	-	12	2	16	66	55	3	2.788451462	0.433627619	3.052696124	16.88698781	15.84862557	0.872240031
Os01g0161300	2.357826014	246.631397	221.2687694	123.0591331	89.82554838	102.3390403	58.15727	196.9864332	83.44061955	1.237457265		0.009568167	0.510017329	Os05g0397700	chr05	19346175	19353385	-	1629	-	- && F4IQV7.1 RecName: Full=Preprotein translocase subunit SCY2, chloroplastic; AltName: Full=Protein EMBRYO DEFECTIVE 2289; Flags: Precursor && PF00344:SecY translocase	-	126	287	147	72	67	63	9.705659785	20.62725856	9.297230599	6.106796194	6.39994724	6.07194718
Os02g0567200	2.353348006	164.1047372	240.7404211	119.1648567	98.18141335	67.04971604	56.97038693	174.670005	74.06717211	1.234714678		0.009584211	0.510017329	PHI_GLUTATHIONE_S-TRANSFERASE_1	chr01	15281170	15283073	-	660	-	- && O65857.2 RecName: Full=Probable glutathione S-transferase GSTF1; AltName: Full=GST-I && PF00043:Glutathione S-transferase, C-terminal domain|PF02798:Glutathione S-transferase, N-terminal domain	GST_C	3	4	4	17	9	20	0.570365072	0.709572467	0.624415116	3.558828009	2.121882101	4.757672899
Os02g0227000	2.342832256	85.37240664	230.1195202	102.0300407	56.40208852	43.52349989	78.33428203	139.1739892	59.41995681	1.228253663		0.00964423	0.510017329	Os05g0577900	chr05	28774967	28779841	-	1248	-	- && - && -	-	46	5	1	2	0	0	4.625075742	0.469068338	0.082554883	0.221420295	0	0
Os05g0275100	2.319483808	61.65784924	102.668709	38.16390836	28.20104426	36.46563504	22.55077816	67.49682221	29.07248582	1.213803775		0.009655482	0.510017329	-	chr12	12141803	12143085	-	1283	-	- && - && -	-	23	25	44	10	4	1	2.249452271	2.281361206	3.533323261	1.076899952	0.48512763	0.122371945
Os01g0646000	2.308766515	30.35463347	97.35825855	53.74101382	20.88966241	35.28932423	22.55077816	60.48463528	26.24325494	1.207122281		0.00966772	0.510017329	-	chr11	28082056	28092259	+	1473	-	- && Q9LMP1.1 RecName: Full=Wall-associated receptor kinase 2; Flags: Precursor && PF07714:Protein tyrosine and serine/threonine kinase|PF00069:Protein kinase domain	Pkinase	0	0	0	258	221	0	0	0	0	24.20020101	23.345985	0
Os01g0221500	2.306207064	91.06390042	159.313514	220.4160422	82.51416654	67.04971604	54.59662081	156.9311522	68.05350113	1.205522052		0.009685993	0.510017329	Os03g0633900	chr03	24215372	24219439	-	936	-	- && Q9SX99.1 RecName: Full=Protein OSB1, mitochondrial; AltName: Full=Organellar single-stranded DNA-binding protein 1; Flags: Precursor && PF00436:Single-strand binding protein family	-	828	1694	1590	691	576	538	111.0018178	211.8938038	175.0163523	102.0009491	95.75673069	90.24329556
Os07g0213300	2.304680104	46.4805325	69.92093114	45.17360582	24.02311178	28.23145939	17.80324592	53.85835649	23.35260569	1.204566515		0.009764142	0.510017329	Os06g0554600	chr06	21090109	21091328	-	849	-	- && - && PF05553:Cotton fibre expressed protein	-	91	103	117	46	40	15	13.44959804	14.20398596	14.19827305	7.48604021	7.331198463	2.773908227
Os02g0152600	2.298407241	99.60114108	114.174685	77.106672	33.42345986	59.9918512	33.23272571	96.9608327	42.21601226	1.200634443		0.009776084	0.510017329	-	chr03	11255776	11257635	-	748	-	- && - && -	-	3	0	6	11	17	18	0.503263299	0	0.826431772	2.031856822	3.536470168	3.778152008
Os01g0840100	2.296290828	274.1402835	802.7630955	88.01064582	135.7828057	128.217878	243.3110275	388.3046749	169.1039038	1.199305373		0.009779318	0.510017329	BCL-2-ASSOCIATED_ATHANOGENE_3	chr06	1414221	1416298	+	1020	-	- && Q0WUQ1.1 RecName: Full=BAG family molecular chaperone regulator 1; AltName: Full=Bcl-2-associated athanogene 1 && PF02179:BAG domain|PF00240:Ubiquitin family	ubiquitin	17	16	16	45	37	26	2.091338596	1.836540504	1.616133242	6.095570465	5.644483758	4.002042497
Os01g0549200	2.295828773	276.0374481	452.2733647	686.9503505	196.3628267	228.2042967	192.2750559	471.7537211	205.6140598	1.199015047		0.009781885	0.510017329	-	chr03	9897038	9897993	-	956	-	- && - && -	-	0	4	0	4	1	44	0	0.489872205	0	0.578101523	0.162766409	7.226088964
novel.2984	2.292426096	147.0302559	29.20747756	124.6168436	55.3576054	23.52621616	52.22285469	100.284859	43.70222541	1.196875225		0.009809381	0.510017329	Os01g0111900	chr01	625986	627009	+	522	-	- && - && -	-	50	29	61	158	110	30	12.01918734	6.504414284	12.03972825	41.82044003	32.79025979	9.023172739
Os01g0383700	2.276701453	81.57807746	176.1299405	78.66438254	43.86829107	58.81554039	45.10155632	112.1241335	49.26179593	1.186945121		0.009821861	0.510017329	MONODEHYDROASCORBATE_REDUCTASE_4	chr08	27899853	27903121	+	1308	-	- && Q43497.1 RecName: Full=Monodehydroascorbate reductase; Short=MDAR; AltName: Full=Ascorbate free radical reductase; Short=AFR reductase && PF07992:Pyridine nucleotide-disulphide oxidoreductase	Pyr_redox_2	242	266	326	426	336	292	23.21577708	23.80973669	25.67835559	44.99910429	39.9718463	35.0496453
Os02g0591600	2.275633378	41.73762102	37.17315326	33.49077673	20.88966241	17.64466212	10.68194755	37.46718367	16.40542403	1.186268147		0.009836892	0.510017329	Os04g0518400	chr04	25927077	25929716	-	2145	-	- && Q43210.1 RecName: Full=Phenylalanine ammonia-lyase && PF00221:Aromatic amino acid lyase	-	115	47	155	184	208	133	6.727382898	2.565377382	7.444949463	11.8520245	15.08893938	9.734930701
Os03g0733400	2.271620022	130.9043568	383.2375086	166.6750284	74.15830157	101.1627295	124.6227214	226.9389646	99.98125082	1.183721533		0.009849402	0.510017329	MALECTIN/MALECTIN-LIKE_RECEPTOR-LIKE_PROTEIN_16	chr09	11664369	11676584	+	1068	-	- && O64556.3 RecName: Full=Putative leucine-rich repeat receptor-like serine/threonine-protein kinase At2g19230; Flags: Precursor && PF13855:Leucine rich repeat|PF12819:Malectin-like domain	-	114	389	84	21	16	0	13.39396629	42.64410938	8.103364711	2.71675238	2.331156365	0
Os10g0394100	2.269736497	96.75539419	338.0986797	212.6274895	59.53553788	65.87340523	160.2292133	215.8271878	95.21271879	1.182524819		0.009956729	0.512866891	INDUCER_OF_CBF_EXPRESSION_2	chr01	40714216	40717112	-	1146	-	- && Q9LSE2.1 RecName: Full=Transcription factor ICE1; AltName: Full=Basic helix-loop-helix protein 116; Short=AtbHLH116; Short=bHLH 116; AltName: Full=Inducer of CBF expression 1; AltName: Full=Transcription factor EN 45; AltName: Full=Transcription factor SCREAM; AltName: Full=bHLH transcription factor bHLH116 && PF00010:Helix-loop-helix DNA-binding domain	HLH	247	163	289	122	92	50	27.04505934	16.65266275	25.9818803	14.70879947	12.49182482	6.850052603
novel.2500	2.267784323	50.27486169	108.8642346	81.77980364	36.55690923	32.93670262	36.79337489	80.30629996	35.42899558	1.18128344		0.009962816	0.512866891	-	chr03	27792040	27792740	+	675	-	- && - && -	-	9	22	0	0	0	0	1.673070877	3.815923047	0	0	0	0
Os01g0279700	2.263330148	1371.65	5410.46395	3305.461777	1339.027361	1293.941889	1824.239265	3362.525242	1485.736171	1.178447044		0.009976552	0.512866891	Os01g0728150	chr01	30364320	30365422	-	723	-	- && Q682H0.1 RecName: Full=HVA22-like protein f; Short=AtHVA22f && PF03134:TB2/DP1, HVA22 family	TB2_DP1_HVA22	48	48	45	82	49	120	8.330643372	7.772910016	6.412561879	15.67030932	10.54582252	26.05862335
Os05g0549100	2.25604191	366.1527663	1241.760334	940.0783142	438.6829107	403.4746071	287.2257008	849.3304715	376.4610729	1.173793868		0.010052888	0.51473417	-	chr01	22472124	22473838	-	1603	-	- && - && -	-	24	9	14	31	40	41	1.878682208	0.657339435	0.899812176	2.671961435	3.882836865	4.015677749
Os01g0870400	2.249173451	94.8582296	61.07018036	79.44323782	30.2900105	37.64194585	36.79337489	78.45721593	34.90844375	1.169394922		0.01006113	0.51473417	Os08g0242700	chr08	8668958	8672734	-	829	-	- && P83643.2 RecName: Full=ACT domain-containing protein DS12, chloroplastic; AltName: Full=Uncharacterized protein DS12 from 2D-PAGE of leaf; Flags: Precursor >Q0J709.2 RecName: Full=ACT domain-containing protein DS12, chloroplastic; AltName: Full=Uncharacterized protein DS12 from 2D-PAGE of leaf; Flags: Precursor && -	-	3722	10607	8263	3377	2959	2922	563.3748315	1498.023886	1026.92937	562.8316926	555.409252	553.3936875
Os03g0765400	2.244173214	1099.406881	4109.403586	961.8862618	791.7182055	834.0043627	1123.978259	2056.89891	916.5669424	1.166184033		0.010095303	0.514926067	GLUTAMATE_RECEPTOR_HOMOLOG_4.7	chr06	4571098	4574904	-	1092	-	- && Q9C5V5.2 RecName: Full=Glutamate receptor 2.8; AltName: Full=Ligand-gated ion channel 2.8; Flags: Precursor && PF00060:Ligand-gated ion channel|PF00497:Bacterial extracellular solute-binding proteins, family 3	Lig_chan	35	37	63	46	70	138	4.021804993	3.966977942	5.943951588	5.820190603	9.974659447	19.84106445
Os07g0288700	2.228126627	538.7947441	281.4538747	457.9669004	183.8290293	202.3254589	187.5275237	426.0718397	191.2273373	1.155831225		0.010121619	0.514926067	-	chr04	16847316	16851746	-	1468	-	- && P98205.1 RecName: Full=Phospholipid-transporting ATPase 2; Short=AtALA2; AltName: Full=Aminophospholipid ATPase 2; AltName: Full=Aminophospholipid flippase 2 && -	-	64	100	51	27	24	10	5.470531478	7.975439858	3.579327795	2.541205126	2.543945843	1.069504126
Os04g0560500	2.220581686	211.533852	501.8375691	450.1783476	191.1404111	199.9728373	132.9309028	387.8499229	174.6813838	1.150937643		0.01013729	0.514926067	Os02g0736700	chr02	30763036	30763414	-	300	-	- && - && -	-	35	53	33	61	42	145	14.63937018	20.68403742	11.33313436	28.09380699	21.78465623	75.88488274
Os09g0279000	2.217530841	105.2926349	284.994175	126.9534095	95.04796399	96.45748624	41.54090714	172.4134064	77.68211912	1.148954169		0.010192974	0.516524714	Os04g0398800	chr04	19695374	19709946	-	2451	-	- && Q54IR8.1 RecName: Full=WASH complex subunit strumpellin homolog && PF10266:Hereditary spastic paraplegia protein strumpellin	-	27	133	36	10	13	19	1.3822801	6.353148836	1.513270416	0.563713847	0.825320659	1.217079114
Os07g0558300	2.208242342	262.757296	277.0284993	556.88152	200.5407592	201.1491481	94.95064489	365.5557718	165.5468507	1.142898508		0.010300564	0.518197211	Os01g0563000	chr01	21415022	21441440	+	2073	-	- && Q43207.1 RecName: Full=70 kDa peptidyl-prolyl isomerase; AltName: Full=Peptidyl-prolyl cis-trans isomerase; Short=PPIase; AltName: Full=Rotamase && PF00254:FKBP-type peptidyl-prolyl cis-trans isomerase	FKBP_C	13	13	13	72	80	1	0.786900195	0.734217531	0.646102472	4.798828268	6.005004819	0.075737195
Os12g0583300	2.208167741	69.24650761	299.1553763	102.808896	48.04622355	67.04971604	98.51129407	157.07026	71.20241122	1.142849769		0.010333087	0.518197211	-	chr01	32418209	32422415	+	2881	-	- && - && -	-	2381	2450	2147	2389	2475	5176	103.7031003	99.5642728	76.77965186	114.5710532	133.6763628	282.0717086
Os11g0655000	2.207343365	46.4805325	97.35825855	52.96215854	31.33449362	43.52349989	14.24259673	65.60031653	29.70019675	1.142311067		0.01034643	0.518197211	Os01g0885600	chr01	38475647	38480677	+	1203	-	- && Q8NFV4.1 RecName: Full=Protein ABHD11; AltName: Full=Alpha/beta hydrolase domain-containing protein 11; Short=Abhydrolase domain-containing protein 11; AltName: Full=Williams-Beuren syndrome chromosomal region 21 protein && PF12697:Alpha/beta hydrolase family	-	29	26	29	74	66	28	3.024878768	2.530395582	2.483646161	8.499005426	8.536915517	3.654272451
novel.1103	2.198828964	121.4185339	94.70303331	73.99125091	29.24552738	43.52349989	59.34415306	96.7042727	44.03772677	1.136735389		0.010347278	0.518197211	-	chr06	21773843	21784013	+	951	-	- && - && -	-	15	16	2	1	0	0	1.979184792	1.969791077	0.216674015	0.145285241	0	0
Os03g0232400	2.198358746	915.3819157	1012.525889	981.3576436	539.9977734	562.2765661	220.7602494	969.7551494	441.0115296	1.136426836		0.010347427	0.518197211	Os12g0456100	chr12	15842439	15845828	+	3294	-	- && Q9FNG8.1 RecName: Full=Putative pentatricopeptide repeat-containing protein At5g06400, mitochondrial; Flags: Precursor && PF13041:PPR repeat family|PF12854:PPR repeat	-	30	90	31	18	10	3	1.142807976	3.198892271	0.969606351	0.755006906	0.472388243	0.142990169
Os07g0658400	2.192268589	2823.929495	11901.60457	4887.316836	2821.148909	3059.584411	3065.718947	6537.616967	2982.150756	1.132424563		0.010376962	0.518459281	PI-TA_RESISTANCE	chr12	10822534	10833768	+	2874	-	- && - && -	-	2121	4144	3322	1562	1277	1498	92.60394912	168.81603	119.0886074	75.092451	69.13959143	81.83396036
Os05g0564300	2.191335757	65.45217842	192.9463669	74.77010618	58.49105476	37.64194585	55.78350387	111.0562172	50.63883483	1.131810551		0.010407584	0.518774268	TONOPLAST_INTRINSIC_PROTEIN_1%3B1	chr03	2562812	2564646	-	753	-	- && P50156.1 RecName: Full=Probable aquaporin TIP1-1; AltName: Full=Tonoplast intrinsic protein 1-1; Short=OsTIP1;1; AltName: Full=rTIP1 && PF00230:Major intrinsic protein	-	153	121	380	519	338	207	25.49600042	18.81356482	51.9931312	95.23013407	69.84645994	43.16024379
Os01g0257400	2.186724451	80.62949516	82.31198223	61.52956654	38.64587547	31.76039181	32.04584265	74.82368131	34.15070331	1.128771438		0.010477823	0.518862454	Os10g0577900	chr10	23044693	23050709	+	1284	-	- && Q39639.1 RecName: Full=Glycerol-3-phosphate acyltransferase, chloroplastic; Short=GPAT; Flags: Precursor && PF01553:Acyltransferase|PF14829:Glycerol-3-phosphate acyltransferase N-terminal	Acyltransferase	88	479	173	80	80	61	8.599897032	43.67683797	13.88156503	8.608489961	9.694996098	7.458875035
Os07g0113300	2.179050651	166.0019018	49.56420435	112.1551593	62.66898724	39.99456746	47.47532245	109.2404218	50.04629238	1.123699732		0.010533241	0.518862454	Os08g0425500	chr08	20450032	20452270	-	1245	-	- && Q9SIS4.1 RecName: Full=Type IV inositol polyphosphate 5-phosphatase 9; Short=At5PTase9 && PF03372:Endonuclease/Exonuclease/phosphatase family	Exo_endo_phos	5	2	14	39	35	6	0.503937011	0.188079449	1.158553348	4.328099832	4.374428962	0.756641955
Os05g0586900	2.178850447	101.4983057	243.3956464	102.0300407	30.2900105	54.11029716	121.0620722	148.9746643	68.48745996	1.123567176		0.010542839	0.518862454	Os12g0103580	chr12	168472	169377	+	906	-	- && Q9LSS7.1 RecName: Full=NEDD8-specific protease 1; AltName: Full=Deneddylase-1 && PF02902:Ulp1 protease family, C-terminal catalytic domain	Peptidase_C48	113	365	131	18	11	102	15.65041466	47.16777246	14.897056	2.74502511	1.889240134	17.67585759
Os05g0373500	2.177980121	103.3954703	49.56420435	52.18330327	40.73484171	32.93670262	20.17701204	68.38099263	31.28285212	1.122990786		0.010547618	0.518862454	WRKY_GENE_64	chr12	824221	825793	-	966	-	- && Q9LY00.1 RecName: Full=Probable WRKY transcription factor 70; AltName: Full=WRKY DNA-binding protein 70 && PF03106:WRKY DNA -binding domain	WRKY	31	14	25	107	42	23	4.026801024	1.696803726	2.666368897	15.30413068	6.76542119	3.738171563
Os03g0687200	2.168603747	36.99470954	66.38063083	46.73131636	20.88966241	29.40777019	18.99012898	50.03555224	23.09585386	1.116766464		0.010625839	0.518862454	-	chr02	32905356	32906381	+	433	-	- && K7U9N8.1 RecName: Full=Protein OPAQUE1; AltName: Full=Myosin XI motor protein && -	-	12	17	3	1	0	0	3.477514525	4.596653051	0.713823285	0.319090679	0	0
Os02g0168800	2.16853415	47.4291148	275.2583492	96.57805382	65.80243661	71.75495927	55.78350387	139.7551726	64.44696658	1.116720163		0.010634635	0.518862454	VIRESCENT_14	chr07	23619689	23623165	+	1512	-	- && Q9FM80.1 RecName: Full=Transcription termination factor MTERF9, chloroplastic; AltName: Full=Mitochondrial transcription termination factor 9; AltName: Full=Protein TWIRT1; Flags: Precursor && PF02536:mTERF	-	434	933	869	299	242	374	36.01749805	72.24545865	59.21412794	27.32256144	24.90498303	38.83544902
Os05g0397800	2.157675305	51.22344398	97.35825855	108.2608829	27.15656114	34.11301343	58.15727	85.61419515	39.80894819	1.109477779		0.010640518	0.518862454	Os02g0227000	chr02	7126763	7132072	+	1632	-	- && B9L985.1 RecName: Full=Endoribonuclease YbeY && PF08282:haloacid dehalogenase-like hydrolase|PF02130:Uncharacterized protein family UPF0054	Hydrolase_3	90	260	131	54	37	66	6.919870356	18.65236449	8.270056825	4.571677849	3.527802349	6.349394347
novel.1051	2.157654781	358.5641079	441.6524638	182.2521338	123.2490082	157.6256482	174.47181	327.4895685	151.7821555	1.109464056		0.010658499	0.518862454	-	chr02	3783680	3784179	+	346	-	- && Q8L5Y6.1 RecName: Full=Cullin-associated NEDD8-dissociated protein 1; AltName: Full=Cullin-associated and neddylation-dissociated protein 1; Short=AtCAND1; AltName: Full=Protein ENHANCER OF TIR1-1 AUXIN RESISTANCE 2; AltName: Full=Protein HEMIVENATA && -	-	4	43	14	3	2	0	1.450639489	14.55033716	4.168783002	1.197973386	0.89944906	0
Os05g0202800	2.152226991	311.1349931	289.4195504	588.0357309	232.9197359	263.4936209	55.78350387	396.1967581	184.0656202	1.105830244		0.010659213	0.518862454	Os01g0605100	chr01	23838868	23840725	+	1362	-	- && Q8VZG2.1 RecName: Full=Protein HYPER-SENSITIVITY-RELATED 4; Short=AtHSR4; AltName: Full=BCS1-like protein && PF14363:Domain associated at C-terminal with AAA|PF00004:ATPase family associated with various cellular activities (AAA)	AAA	35	53	31	89	92	42	3.224530876	4.55595538	2.344995095	9.028485672	10.51074247	4.841508545
Os04g0420033	2.144799395	614.6813278	562.9077494	617.6322313	274.6990608	288.1961479	274.1699871	598.4071028	279.0217319	1.100842718		0.010673803	0.518862454	-	chr02	8735080	8739414	-	2136	-	- && - && PF04434:SWIM zinc finger	SWIM	54	29	19	88	114	32	3.172255174	1.589561918	0.916451961	5.692243081	8.304744551	2.35210795
Os03g0738100	2.144343235	75.88658368	204.4523429	56.85643491	54.31312228	47.05243231	55.78350387	112.3984538	52.38301949	1.10053585		0.010697841	0.518862454	-	chr05	8467435	8469542	-	1294	-	- && - && -	-	5	2	9	19	22	15	0.484854389	0.18095743	0.71658149	2.028716394	2.645520187	1.819975336
Os05g0397700	2.132685736	119.5213693	254.0165473	114.4917251	75.20278469	78.81282412	74.77363285	162.6765472	76.26308055	1.092671391		0.010701295	0.518862454	Os03g0341600	chr03	12739354	12740552	-	549	-	- && - && -	-	0	3	4	18	21	4	0	0.639778454	0.750662981	4.530041439	5.952091867	1.143921353
Os04g0464800	2.131436085	89.16673583	545.2062479	188.482976	111.7596939	104.6916619	169.7242777	274.2853199	128.7252112	1.091825794		0.010725525	0.518862454	HEAVY_METAL-ASSOCIATED_PROTEIN_8	chr01	40668641	40671873	-	426	-	- && - && PF00403:Heavy-metal-associated domain	HMA	48	48	101	205	189	29	14.13862713	13.19205151	24.42694346	66.48846032	69.03588243	10.68801165
Os12g0102200	2.129783339	97.70397649	125.680661	49.06788218	43.86829107	44.6998107	39.16714102	90.81750657	42.57841426	1.090706674		0.010811829	0.521266785	WD40_PROTEIN_14	chr01	16046692	16056268	+	363	-	- && - && -	-	86	199	101	42	50	38	29.72811889	64.184055	28.66633034	15.98617929	21.43315253	16.43559729
Os08g0130100	2.129432099	207.7395228	354.0300311	64.64498764	107.5817614	131.7468105	54.59662081	208.8048472	97.97506424	1.090468728		0.010824092	0.521266785	-	chr12	22423465	22424062	-	350	-	- && - && -	-	0	1	3	6	12	13	0	0.334512735	0.883101379	2.368564524	5.335017853	5.831547639
Os02g0502500	2.128509426	53.12060858	94.70303331	55.29872436	39.69035859	27.05514858	28.48519347	67.70745542	31.74356688	1.089843479		0.010860732	0.521853304	Os06g0539066	chr06	20230756	20232066	+	294	-	- && - && -	-	0	1	0	5	0	22	0	0.398229446	0	2.349766393	0	11.7485392
Os06g0250600	2.125245423	191.6136238	127.4508112	144.0882255	98.18141335	70.57864847	48.66220551	154.3842201	72.47408911	1.087629453		0.010861898	1	Os11g0176000	chr11	3789341	3793813	+	1668	-	- && - && -	-	15	9	1	0	0	0	1.128420106	0.631723689	0.061767682	0	0	0
Os09g0568000	2.119448158	80.62949516	241.6254962	79.44323782	69.98036909	49.40505393	70.02610061	133.8994097	63.13717454	1.083688678		0.011008107	0.526602261	Os01g0685100	chr01	28240209	28242532	+	678	-	- && - && PF13966:zinc-binding in reverse transcriptase	-	4	5	0	4	6	50	0.740296848	0.863417825	0	0.8151402	1.377032632	11.5784075
Os03g0624800	2.115861333	43.63478562	55.75972989	42.83704	17.75621305	31.76039181	17.80324592	47.4105185	22.43995026	1.081245081		0.011013152	1	-	chr10	11730955	11731472	+	518	-	- && - && -	-	10	9	4	0	0	0	2.422399919	2.034199062	0.795586828	0	0	0
Os06g0152000	2.115633563	66.40076072	105.3239342	52.18330327	30.2900105	43.52349989	32.04584265	74.63599941	35.28645101	1.081089768		0.01101541	0.526602261	Os03g0862100	chr03	36394773	36401591	+	2757	-	- && - && -	-	41	245	63	32	18	36	1.866047496	10.40423177	2.354296385	1.603670818	1.015917437	2.050096265
Os04g0615500	2.114895228	147.9788382	715.1406628	257.8010953	134.7383226	105.8679727	289.5994669	373.6401987	176.7352541	1.080586194		0.011033618	0.526602261	SULPHATE_TRANSPORTER_3%3B2	chr03	3271150	3276878	-	2028	-	- && Q9SV13.1 RecName: Full=Sulfate transporter 3.1; AltName: Full=AST12; AltName: Full=AtST1 && PF00916:Sulfate permease family|PF01740:STAS domain	Sulfate_transp	313	202	311	872	864	75	19.36653789	11.66176052	15.79973456	59.4087683	66.29312125	5.80633157
Os11g0195100	2.114172143	149.8760028	324.8225535	163.5596073	102.3593458	123.5126348	75.96051591	212.7527212	100.6108322	1.080092851		0.011062669	0.526810219	Os01g0316600	chr01	11958911	11964676	+	375	-	- && F4JHI7.1 RecName: Full=Serine/arginine-rich splicing factor SR34B; Short=At-SR34B; Short=At-SRp34B; Short=AtSR34B; AltName: Full=SER/ARG-rich protein 34B && PF00076:RNA recognition motif. (a.k.a. RRM, RBD, or RNP domain)	RRM_1	28	69	11	6	6	7	9.369196912	21.54262011	3.022169163	2.210660222	2.489674998	2.930726506
Os12g0137300	2.109644624	143.2359267	397.3987099	321.6672276	169.2062656	167.0361347	72.39986673	287.4339547	136.214089	1.076999993		0.011189761	0.53167565	Os07g0684100	chr07	29011661	29013252	-	840	-	- && Q6Z4N3.1 RecName: Full=Thioredoxin-like 1-1, chloroplastic; AltName: Full=Lilium-type thioredoxin 1-1 && PF00085:Thioredoxin	-	182	564	94	85	72	91	27.18740175	78.61049263	11.52937911	13.98111004	13.33754463	17.00868061
Os06g0676000	2.102962161	641.2416321	226.5792199	115.2705804	133.6938395	124.6889456	208.8914188	327.6971441	155.7580679	1.072422892		0.011276824	0.534004177	-	chr08	14987590	14991881	-	929	-	- && F4IJV4.1 RecName: Full=Probable pre-mRNA-splicing factor ATP-dependent RNA helicase DEAH6; AltName: Full=DEAH RNA helicase homolog PRP2; AltName: Full=Protein MATERNAL EFFECT EMBRYO ARREST 29 && -	-	705	571	740	647	794	1388	95.22456688	71.96164694	82.0679071	96.22558959	132.9925961	234.5752954
Os06g0625400	2.097686164	2200.710927	6310.585304	3892.718653	1818.445113	1955.028563	2139.950159	4134.671628	1971.141278	1.068798851		0.011290882	0.534004177	Os03g0646850	chr03	25040422	25041271	-	685	-	- && Q42877.1 RecName: Full=DNA-directed RNA polymerase II subunit RPB2; Short=RNA polymerase II subunit 2; Short=RNA polymerase II subunit B2; AltName: Full=DNA-directed RNA polymerase II 135 kDa polypeptide && PF00562:RNA polymerase Rpb2, domain 6|PF04560:RNA polymerase Rpb2, domain 7	RNA_pol_Rpb2_6	220	504	386	151	159	140	40.30024741	86.14313341	58.05693249	30.45708883	36.11846028	32.08824641
Os08g0154000	2.097156695	87.26957123	194.7165171	70.87582982	52.22415604	30.584081	85.4555804	117.6206394	56.08793915	1.06843466		0.011338765	0.534004177	GERMIN-LIKE_PROTEIN_1-1	chr01	8203832	8206969	-	684	-	- && Q6I544.1 RecName: Full=Germin-like protein 5-1; Flags: Precursor && PF00190:Cupin	-	19	13	32	113	78	5	3.485564327	2.22519436	4.820046512	22.82571318	17.74439417	1.147684252
Os06g0491800	2.092971079	100.5497234	77.00153176	82.55865891	63.71347037	43.52349989	16.61636286	86.70330468	41.28444437	1.065552377		0.011338891	0.534004177	-	chr06	16963369	16966167	-	1303	-	- && - && -	-	0	13	0	70	64	176	0	1.168098958	0	7.422592841	7.642900992	21.20687966
Os02g0533000	2.086145725	553.0234786	1224.943908	1082.608829	435.5494613	445.8217961	490.1827042	953.5254051	457.1846539	1.060839939		0.011384257	0.534058574	EXOCYST_SUBUNIT_EXO70_FAMILY_PROTEIN_FX15	chr01	39408313	39410361	+	1674	-	- && - && PF03081:Exo70 exocyst complex subunit	Exo70	39	39	30	37	57	125	2.923376533	2.727657603	1.846388785	3.0538541	5.298367491	11.72365634
Os11g0642800	2.084069245	150.8245851	458.4688902	202.5023709	147.27212	132.9231213	109.1932416	270.5986154	129.796161	1.059403214		0.011393304	0.534058574	-	chr03	16644747	16645312	+	566	-	- && - && -	-	36	5	0	1	0	0	7.981080156	1.034270823	0	0.244110007	0	0
Os11g0208900	2.081169979	1643.893119	1327.612617	1127.00358	560.8874358	694.0233766	714.5036028	1366.169772	656.4714717	1.057394802		0.011415145	0.534058574	Os05g0499800	chr05	24605715	24607925	+	1455	-	- && Q9AT54.1 RecName: Full=Scopoletin glucosyltransferase; AltName: Full=Phenylpropanoid:glucosyltransferase 1 && PF00201:UDP-glucoronosyl and UDP-glucosyl transferase	UDPGT	0	3	2	0	4	48	0	0.241400942	0.141619923	0	0.427779209	5.179487197
Os01g0218700	2.077997563	279.8317773	772.6705428	517.1599011	190.095928	184.6807968	380.9894626	523.2207404	251.9220625	1.055193963		0.011473402	0.535609516	Os02g0313500	chr02	12382696	12391018	+	378	-	- && - && -	-	40	142	34	18	16	19	13.27834029	43.98222992	9.267113234	6.579345899	6.586441794	7.891695523
Os09g0514700	2.07642476	38.89187414	75.2313816	56.85643491	18.80069617	32.93670262	30.85895959	56.99323022	27.53211946	1.054101596		0.011507338	0.536020842	ZINC_FINGER_CCCH_DOMAIN-CONTAINING_PROTEIN_5	chr01	8593792	8599448	-	1401	-	- && Q5NAV3.1 RecName: Full=Zinc finger CCCH domain-containing protein 5; Short=OsC3H5; AltName: Full=Zinc finger CCCH domain-containing protein ZFN-like 3 && PF00642:Zinc finger C-x8-C-x5-C-x3-H type (and similar)	zf-CCCH	85	93	79	37	27	27	7.61300988	7.771869744	5.809601028	3.648930595	2.998805538	3.025757711
Os11g0633500	2.074644689	126.1614454	242.5105713	173.6847258	97.13693023	85.87068897	78.33428203	180.7855808	87.11396708	1.052864276		0.011604205	0.538783794	Os04g0643550	chr04	32754581	32758572	-	462	-	- && Q8RWS9.1 RecName: Full=Probable cyclic nucleotide-gated ion channel 5; Short=AtCNGC5; AltName: Full=Cyclic nucleotide- and calmodulin-regulated ion channel 5 && -	-	102	74	130	130	134	180	27.70344634	18.75298664	28.99070183	38.87795304	45.13209547	61.17008013
Os02g0731300	2.06663283	168.8476487	452.2733647	179.1367127	120.1155589	121.1600132	145.9866165	266.7525754	129.0873962	1.047282094		0.011617163	0.538783794	FATTY_ACID_DESATURASE_2-1	chr02	29725329	29730352	-	1383	-	- && A3F5L3.1 RecName: Full=Fatty acid desaturase DES2; Short=SbDES2 && PF00487:Fatty acid desaturase|PF11960:Domain of unknown function (DUF3474)	-	608	561	1020	1124	964	706	55.16415907	47.49210082	75.98630808	112.2913092	108.4619802	80.14769573
Os03g0265600	2.065794399	244.7342324	737.2675397	220.4160422	159.8059175	151.7440942	270.6093379	400.8059381	194.0531165	1.046696675		0.011630598	1	Os11g0109700	chr11	451635	453816	-	1662	-	- && - && PF04749:PLAC8 family|PF11204:Protein of unknown function (DUF2985)	-	12	4	7	0	0	0	0.90599506	0.28177968	0.433934693	0	0	0
Os02g0129300	2.061922702	74.93800139	385.8927339	158.8864756	96.09244711	88.22331058	116.31454	206.5724036	100.2100992	1.04399025		0.011651637	0.539210452	WALL-ASSOCIATED_KINASE_GENE_124	chr12	9476374	9478760	-	1287	-	- && Q9LMN8.2 RecName: Full=Wall-associated receptor kinase 3; Flags: Precursor && PF13947:Wall-associated receptor kinase galacturonan-binding	-	40	81	19	12	11	0	3.899932115	7.368637161	1.521011181	1.288263533	1.329954593	0
Os11g0611600	2.056973357	63.55501383	54.87465482	78.66438254	35.51242611	25.87883777	34.41960877	65.69801706	31.93695755	1.040523108		0.011753006	0.541714576	-	chr03	26626530	26628370	-	411	-	- && F4IBD7.1 RecName: Full=CSC1-like protein RXW8 && -	-	10	13	16	2	0	0	3.053049046	3.703243169	4.010841623	0.672341917	0	0
Os04g0475200	2.048133462	283.6261065	371.7315326	227.4257396	124.2934914	203.5017697	103.2588263	294.2611263	143.6846958	1.034309728		0.011789097	0.541714576	BURP_DOMAIN-CONTAINING_PROTEIN_7	chr05	7249980	7251356	+	546	-	- && Q60E34.1 RecName: Full=BURP domain-containing protein 7; Short=OsBURP07; Flags: Precursor && PF03181:BURP domain	-	330	434	221	189	112	84	75.8397513	93.06315822	41.70200955	47.82678365	31.91891023	24.15433933
Os01g0928000	2.043896909	234.2998271	144.2672377	225.0891738	127.4269407	108.2205943	59.34415306	201.2187462	98.3305627	1.031322431		0.011815596	0.541714576	-	chr04	931664	935536	-	425	-	- && - && -	-	30	9	0	0	1	0	8.857434055	2.47932968	0	0	0.366128676	0
novel.459	2.040024324	119.5213693	136.301562	79.44323782	53.26863916	69.40233766	41.54090714	111.7553897	54.73729465	1.028586354		0.011819976	0.541714576	TAU_GLUTATHIONE_S-TRANSFERASE_4	chr10	20556396	20557613	+	720	-	- && Q06398.2 RecName: Full=Probable glutathione S-transferase GSTU6; AltName: Full=28 kDa cold-induced protein && PF13417:Glutathione S-transferase, N-terminal domain|PF13410:Glutathione S-transferase, C-terminal domain	-	2	2	2	18	22	1	0.348556433	0.325220714	0.286190262	3.454156597	4.75458767	0.218060008
Os04g0660200	2.038983328	151.7731674	161.9687392	140.1939491	96.09244711	90.5759322	35.60649183	151.3119519	74.09162371	1.027849979		0.011851577	0.541714576	Os03g0847800	chr03	35647670	35650832	+	127	-	- && - && -	-	318	141	306	256	348	624	314.1948065	129.985854	248.2418836	278.5083744	426.3813481	771.4173255
Os05g0217700	2.023911965	313.0321577	384.1225837	172.1270153	197.4073098	131.7468105	99.69817713	289.7605856	142.9507658	1.017146538		0.0118581	0.541714576	Os08g0230500	chr08	7964016	7968546	-	1593	-	- && Q8BJ34.3 RecName: Full=Meiosis arrest female protein 1; AltName: Full=Limkain-b1 && PF01936:NYN domain|PF12872:OST-HTH/LOTUS domain	DUF88	213	324	305	125	109	132	16.77797066	23.81277094	19.72610843	10.84167168	10.64715061	13.00968183
Os01g0841500	2.019178307	152.7217497	259.3269978	147.2036465	75.20278469	114.1021484	87.82934652	186.4174647	92.37809319	1.013768316		0.011906177	0.542748693	Os02g0178000	chr02	4306895	4309939	-	1311	-	- && Q94CG0.1 RecName: Full=CBL-interacting serine/threonine-protein kinase 21; AltName: Full=SNF1-related kinase 3.4; AltName: Full=SOS2-like protein kinase PKS23 && PF03822:NAF domain|PF00069:Protein kinase domain	Pkinase	573	592	697	365	294	195	54.84379935	52.86883189	54.77563726	38.46734273	34.89533035	23.35287956
Os11g0263000	2.010158974	117.6242047	46.02390404	62.30842182	45.95725731	36.46563504	29.67207653	75.31884352	37.36498963	1.007309602		0.011961939	0.544094383	BETA-GLUCOSIDASE_11	chr04	23735317	23742375	-	1035	-	- && Q7XKV5.2 RecName: Full=Beta-glucosidase 11; Short=Os4bglu11; Flags: Precursor && PF00232:Glycosyl hydrolase family 1	Glyco_hydro_1	36	87	25	19	6	8	4.364532723	9.841461612	2.488610971	2.536385521	0.902056159	1.213551348
Os01g0107900	2.00896906	402.1988935	1458.603728	729.7873905	365.5690923	309.3697424	614.8054257	863.530004	429.9147535	1.006455345		0.011990478	0.544094383	Os10g0489200	chr10	18552974	18559649	-	2487	-	- && Q42572.2 RecName: Full=DNA ligase 1; Short=AtLIG1; AltName: Full=DNA ligase I; AltName: Full=Polydeoxyribonucleotide synthase [ATP] 1; Flags: Precursor && PF04675:DNA ligase N terminus|PF04679:ATP dependent DNA ligase C terminal region|PF01068:ATP dependent DNA ligase domain	DNA_ligase_A_M	185	329	181	124	70	77	9.334080587	15.48819517	7.498253899	6.888868806	4.379705716	4.860975809
Os08g0139100	2.005705017	3850.29554	10971.39066	7309.556734	3836.386502	3499.524653	3698.327618	7377.080979	3678.079591	1.004109441		0.012012208	0.544094383	Os06g0567950	chr06	21951310	21954961	-	1647	-	- && P37064.1 RecName: Full=L-ascorbate oxidase; Short=ASO; Short=Ascorbase && PF00394:Multicopper oxidase|PF07731:Multicopper oxidase	-	0	1	1	18	14	0	0	0.071086495	0.062555248	1.510013813	1.322687082	0
Os05g0534600	2.00562413	108.1383817	328.3628538	120.7225673	89.82554838	78.81282412	109.1932416	185.7412676	92.61053804	1.004051258		0.012048339	0.544574705	FASCICLIN-LIKE_ARABINOGALACTAN_PROTEIN_3	chr08	13985121	13988121	-	1248	-	- && Q9SU13.1 RecName: Full=Fasciclin-like arabinogalactan protein 2; Flags: Precursor && PF02469:Fasciclin domain	-	29	16	29	78	40	34	2.91580862	1.501018681	2.394091612	8.635391493	4.987329724	4.277330924
Os06g0165500	2.004403824	275.0888658	220.3836943	233.6565818	106.5372783	158.801959	98.51129407	243.0430473	121.2835105	1.003173195		0.012108795	1	Os01g0543800	chr01	20124383	20126778	-	294	-	- && Q43250.1 RecName: Full=3-hydroxyindolin-2-one monooxygenase; AltName: Full=Cytochrome P450 71C1; AltName: Full=Protein benzoxazineless 4 && -	-	0	0	0	19	3	0	0	0	0	8.929112292	1.587802932	0
Os05g0215300	2.003784063	88.21815353	77.00153176	148.7613571	35.51242611	67.04971604	54.59662081	104.6603475	52.38625432	1.002727045		0.012170778	1	-	chr01	25271029	25271646	+	618	-	- && - && -	-	23	6	0	0	0	0	4.66997939	1.136693758	0	0	0	0
Os07g0689950	2.00287981	76.83516598	238.0851959	84.89522473	72.06933533	82.34175654	45.10155632	133.2718622	66.50421607	1.00207585		0.012170778	1	-	chr03	4512872	4513372	+	501	-	- && - && -	-	23	6	0	0	0	0	5.760573379	1.402149187	0	0	0	0
Os03g0131100	2.001433709	97.70397649	169.9344149	53.74101382	66.84691973	38.81825666	54.59662081	107.1264684	53.42059907	1.001033832		0.012206005	0.550534696	Os03g0583000	chr03	21458177	21461845	-	312	-	- && - && -	-	57	55	48	14	12	20	22.92428846	20.63900686	15.85053757	6.199768251	5.984795668	10.06430806
Os10g0489200	2.000954532	175.4877248	291.1897006	140.9728044	129.515907	82.34175654	91.38999571	202.5500766	101.0825531	1.000688385		0.012273135	0.552394642	Os02g0125400	chr02	1331347	1333420	+	762	-	- && Q7XC35.1 RecName: Full=Cyclin-P4-1; Short=CycP4;1 && PF08613:Cyclin	-	1	1	2	1	7	26	0.16467233	0.153647582	0.270415995	0.181320556	1.429439385	5.35706476
Os05g0460000	1.996889121	423.067704	865.603426	187.7041207	206.8076579	176.4466212	356.0649183	492.1250836	246.4397325	0.997754228		0.012363869	0.553128464	Os01g0516600	chr01	18284605	18288878	+	342	-	- && Q9LUV2.1 RecName: Full=Stress-response A/B barrel domain-containing protein HS1; AltName: Full=Pop3 family protein At3g17210; AltName: Full=Protein HEAT STABLE 1; Short=AtHS1 && PF07876:Stress responsive A/B Barrel Domain	-	91	62	60	148	113	82	33.38803724	21.22493082	18.07517442	59.7912487	51.41324466	37.64404346
Os07g0631200	1.993870941	234.2998271	424.8360373	148.7613571	102.3593458	99.98641866	202.9570035	269.2990738	135.1009226	0.99557203		0.012400266	0.553128464	Os06g0492000	chr06	17003636	17010230	-	240	-	- && Q8LBA6.2 RecName: Full=CDP-diacylglycerol--inositol 3-phosphatidyltransferase 1; AltName: Full=Phosphatidylinositol synthase 1; Short=AtPIS1; Short=PI synthase 1; Short=PtdIns synthase 1 && -	-	21	7	3	1	0	0	10.97952763	3.414817499	1.287856177	0.575692766	0	0
Os04g0442200	1.992466619	323.4665629	297.3852261	507.8136378	163.98385	190.5623509	212.4520679	376.221809	188.9994229	0.994555554		0.012419472	0.553128464	VQ_MOTIF-CONTAINING_PROTEIN_7	chr02	8541338	8542125	-	381	-	- && - && PF05678:VQ motif	-	41	18	63	102	53	73	13.5031311	5.531312934	17.0362077	36.98939348	21.64579641	30.08197904
Os12g0613300	1.98757425	104.3440526	225.6941448	138.6362385	96.09244711	58.81554039	80.70804816	156.224812	78.53867855	0.991008757		0.01241954	0.553128464	-	chr10	13337474	13338526	-	749	-	- && - && -	-	54	35	14	7	4	9	9.04664493	5.471002669	1.925766247	1.291273494	0.830999666	1.886553873
Os08g0345400	1.986074035	242.8370678	849.6720746	555.3238094	313.3449362	257.6120669	258.7405073	549.2776506	276.5658368	0.989919404		0.012444782	0.553128464	-	chr07	9537871	9538806	-	936	-	- && - && -	-	4	5	3	5	15	31	0.536240666	0.62542445	0.330219533	0.738067649	2.493664862	5.199892495
Os05g0390800	1.984386592	68.29792531	124.795586	71.65468509	57.44657164	22.34990535	53.40973775	88.24939879	44.40207158	0.988693114		0.012446432	0.553128464	-	chr03	35056305	35058639	-	1078	-	- && - && -	-	128	107	95	28	37	50	14.89933249	11.62105929	9.079505517	3.588734127	5.340791682	7.282152396
Os01g0618400	1.979365519	161.2589903	677.9675095	332.5712014	166.0728162	125.8652564	300.2814145	390.5992338	197.4064957	0.985038052		0.012451362	1	Os06g0705400	chr06	29807821	29808449	+	285	-	- && P83506.1 RecName: Full=Probable non-specific lipid-transfer protein 2; Short=LTP 2 && -	-	0	0	0	11	9	0	0	0	0	5.332732992	4.913832233	0
Os10g0493900	1.976640216	382.2786653	835.5108733	737.5759433	350.9463286	275.256729	363.1862167	651.788494	329.7964248	0.983050299		0.012470929	0.553128464	-	chr10	5944806	5947384	+	1638	-	- && - && -	-	0	0	0	198	178	0	0	0	0	16.70141651	16.90942268	0
Os07g0661500	1.975684046	122.3671162	299.1553763	111.376304	85.6476159	124.6889456	59.34415306	177.6329321	89.89357153	0.982352248		0.012523045	0.554287647	CORONATINE_INSENSITIVE_1B	chr05	22060910	22063720	+	1794	-	- && Q60EH4.1 RecName: Full=Coronatine-insensitive protein homolog 1b; Short=OsCOI1b; AltName: Full=COI1 protein homolog; Short=OsCOI1H && PF18511:F-box|PF18791:Transport inhibitor response 1 protein domain	-	1255	1280	1271	636	573	672	87.7802655	83.53495268	72.99287409	48.98201997	49.6998249	58.81056533
Os11g0226700	1.975336338	110.9841286	161.9687392	73.99125091	49.09070667	45.8761215	80.70804816	115.6480396	58.55829211	0.98209832		0.012559602	0.55475478	MALECTIN/MALECTIN-LIKE_RECEPTOR-LIKE_KINASE_57	chr09	11259049	11268028	-	1767	-	- && Q9FZB1.1 RecName: Full=Probable LRR receptor-like serine/threonine-protein kinase At1g51880; Flags: Precursor && PF12819:Malectin-like domain|PF07714:Protein tyrosine and serine/threonine kinase	Pkinase_Tyr	43	80	30	20	11	7	3.05356739	5.300711131	1.749210428	1.563851317	0.968676605	0.62197082
Os02g0828900	1.973348258	83.47524205	85.85228254	41.27932945	34.46794298	31.76039181	40.35402408	70.20228468	35.52745296	0.980645586		0.012605206	0.555618708	MALECTIN/MALECTIN-LIKE_RECEPTOR-LIKE_KINASE_32	chr05	14784692	14789077	-	1695	-	- && Q9SCZ4.1 RecName: Full=Receptor-like protein kinase FERONIA; AltName: Full=Protein SIRENE; Flags: Precursor && PF07714:Protein tyrosine and serine/threonine kinase|PF12819:Malectin-like domain	Pkinase_Tyr	21	48	11	1	7	3	1.554623381	3.315524449	0.668621496	0.08151402	0.642615228	0.27788178
Os02g0184300	1.968749997	142.2873444	401.8240853	138.6362385	86.69209902	94.10486462	166.1636286	227.5825561	115.6535307	0.977279921		0.012668276	0.557247405	-	chr08	12655282	12657001	+	1720	-	- && - && -	-	46	86	8	6	6	13	3.355868911	5.853972856	0.479202299	0.481975339	0.542807049	1.186652136
Os03g0833800	1.968109583	273.1917013	375.2718329	129.2899753	132.6493563	135.2757429	126.9964875	259.2511698	131.6405289	0.976810551		0.012749329	0.559223833	Os12g0297400	chr12	11716268	11724611	+	255	-	- && - && -	-	12	35	9	1	0	4	5.904956037	16.06972941	3.636299795	0.541828486	0	2.462795383
Os02g0529900	1.961987501	129.9557746	254.0165473	190.0406865	75.20278469	74.10758089	143.6128504	191.3376695	97.64107199	0.972315851		0.012767762	0.559223833	Os01g0848250	chr01	36431758	36434280	-	2523	-	- && O04015.1 RecName: Full=Delta-1-pyrroline-5-carboxylate synthase; Short=P5CS; Includes: RecName: Full=Glutamate 5-kinase; Short=GK; AltName: Full=Gamma-glutamyl kinase; Includes: RecName: Full=Gamma-glutamyl phosphate reductase; Short=GPR; AltName: Full=Glutamate-5-semialdehyde dehydrogenase; AltName: Full=Glutamyl-gamma-semialdehyde dehydrogenase && -	-	51	80	75	26	25	14	2.536462983	3.712388652	3.062678186	1.423829909	1.541861746	0.871202885
Os02g0200900	1.956927689	407.8903873	849.6720746	230.5411607	213.0745566	242.3200264	305.0289467	496.0345409	253.4745099	0.968590448		0.012797166	0.559223833	Os10g0456900	chr10	16710226	16742534	-	16152	-	- && Q869L3.2 RecName: Full=Midasin; AltName: Full=MIDAS-containing protein && PF17865:Midasin AAA lid domain|PF17867:Midasin AAA lid domain|PF07728:AAA domain (dynein-related subfamily)	AAA_5	455	694	497	258	210	273	3.534766201	5.030531404	3.170205647	2.206964839	2.023092146	2.653657451
Os05g0295300	1.954522319	255.1686376	1067.400544	365.2831229	317.5228687	267.0225534	278.9175194	562.6174347	287.8209805	0.966816059		0.012818058	0.559223833	-	chr12	10454497	10455933	-	933	-	- && - && -	-	3	0	6	14	9	22	0.403473684	0	0.662562664	2.073234399	1.501009846	3.702112031
Os11g0543800	1.951350059	61.65784924	152.2329134	71.65468509	47.00174043	37.64194585	61.71791918	95.1818159	48.78720182	0.964472611		0.012852404	0.559577912	Os05g0481800	chr05	23692939	23697385	+	1170	-	- && - && PF13041:PPR repeat family	-	14	72	42	5	14	5	1.501473864	7.204889668	3.698458766	0.590454119	1.86193643	0.67095387
Os12g0179800	1.949011837	103.3954703	396.5136348	236.7720029	116.9821095	124.6889456	136.491552	245.5603693	126.0542024	0.962742853		0.012899716	0.560493977	ABC_TRANSPORTER_D_FAMILY_MEMBER_1	chr01	6500709	6507086	-	2316	-	- && Q6NLC1.1 RecName: Full=ABC transporter D family member 2, chloroplastic; Short=ABC transporter ABCD.2; Short=AtABCD2; Flags: Precursor && PF06472:ABC transporter transmembrane region 2|PF00005:ABC transporter	ABC_tran	295	873	664	182	157	321	15.98302813	44.13228241	29.53839384	10.85762523	10.54833157	21.760807
Os01g0683600	1.947661078	82.52665975	178.7851657	96.57805382	77.29175093	67.04971604	39.16714102	119.2966264	61.169536	0.961742649		0.012955121	0.561757234	-	chr12	16688776	16691676	-	980	-	- && Q39214.1 RecName: Full=Disease resistance protein RPM1; AltName: Full=Resistance to Pseudomonas syringae protein 3 && PF00931:NB-ARC domain	NB-ARC	0	7	4	7	11	37	0	0.836281837	0.420524466	0.986901885	1.746583226	5.927672051
Os12g0102400	1.945388955	141.3387621	377.9270582	126.1745542	110.7152108	107.0442835	113.9407739	215.1467915	110.5667561	0.960058632		0.012985309	0.561924094	Os01g0730500	chr01	30472593	30475205	+	1029	-	- && Q3AF07.1 RecName: Full=Chaperone protein DnaJ && PF13370:4Fe-4S single cluster domain of Ferredoxin I|PF00226:DnaJ domain	DnaJ	4238	6868	8729	3142	3309	2708	516.798424	781.4399528	873.9900153	421.8837717	500.3847527	413.1823916
Os03g0294800	1.939826326	91.06390042	141.6120124	123.8379884	56.40208852	68.22602685	59.34415306	118.8379671	61.32408948	0.955927493		0.013055916	0.562096585	-	chr08	26754259	26755430	-	1016	-	- && - && -	-	53	123	105	35	28	31	6.545725134	14.17398939	10.64762981	4.759664602	4.288318156	4.790452141
Os11g0109933	1.934573357	119.5213693	218.6135442	88.78950109	76.24726781	55.28660797	89.01622958	142.3081382	73.51670179	0.952015435		0.013062521	0.562096585	Os03g0824200	chr03	34614610	34616853	+	858	-	- && Q9Y5N5.3 RecName: Full=HemK methyltransferase family member 2; AltName: Full=M.HsaHemK2P; AltName: Full=N(6)-adenine-specific DNA methyltransferase 1 && PF05175:Methyltransferase small domain	-	246	422	372	173	148	139	35.97687376	57.58453485	44.66969678	27.85869889	26.84090178	25.43525127
Os07g0548300	1.932973687	171.6933956	578.8391008	396.4373338	186.9624786	183.504486	223.1340155	382.3232767	197.8669934	0.950821999		0.013068337	0.562096585	USUALLY_MULTIPLE_ACIDS_MOVE_IN_AND_OUT_TRANSPORTER_14	chr09	15464740	15468833	-	1125	-	- && Q9M0B8.1 RecName: Full=WAT1-related protein At4g30420 && PF00892:EamA-like transporter family	DUF6	20	11	41	55	63	32	2.23076117	1.144776914	3.754816233	6.754795123	8.713862493	4.465868961
Os07g0660000	1.932018772	67.34934302	49.56420435	87.23179054	41.77932483	27.05514858	36.79337489	68.04844597	35.20928277	0.950109112		0.013121109	0.563230875	Os01g0195400	chr01	5131629	5132915	-	867	-	- && - && PF03168:Late embryogenesis abundant protein	-	0	0	3	16	17	1	0	0	0.35649998	2.54978111	3.051072301	0.181087896
Os10g0357800	1.928353778	96.75539419	292.0747756	191.5983971	71.02485221	121.1600132	109.1932416	193.476189	100.459369	0.947369754		0.013193073	0.564948458	Os02g0589000	chr02	22722799	22733189	-	1308	-	- && Q10PI6.1 RecName: Full=Lecithin-cholesterol acyltransferase-like 1 && PF02450:Lecithin:cholesterol acyltransferase	-	64	68	178	161	160	149	6.139709641	6.086699605	14.02069722	17.00670373	19.03421252	17.88492175
Os08g0155700	1.923596704	55.01777317	80.54183207	79.44323782	50.1351898	30.584081	30.85895959	71.66761435	37.19274346	0.943806359		0.013228637	1	-	chr02	14935175	14938884	-	772	-	- && - && -	-	0	0	0	13	7	0	0	0	0	2.326633977	1.410923331	0
Os12g0105300	1.92241987	1155.373237	1524.984359	1419.074307	645.4905686	639.9130794	847.4345056	1366.477301	710.9460512	0.942923465		0.013232412	0.564948458	-	chr10	5038426	5038766	+	341	-	- && - && -	-	48	54	2	6	6	0	17.66291835	18.54044189	0.604272693	2.431077957	2.737912388	0
Os03g0210800	1.913564423	137.5444329	301.8106015	182.2521338	118.0265926	107.0442835	99.69817713	207.2023894	108.2563511	0.936262472		0.013274049	0.564948458	Os06g0528700	chr06	19619923	19621610	-	1458	-	- && Q9FF12.1 RecName: Full=Flavin-containing monooxygenase FMO GS-OX-like 9; AltName: Full=Flavin-monooxygenase glucosinolate S-oxygenase-like 9 && PF00743:Flavin-binding monooxygenase-like	FMO-like	1	1	8	13	13	19	0.086063317	0.080301411	0.565314097	1.231935137	1.387421767	2.045995136
Os06g0167100	1.911195246	134.698686	292.0747756	112.9340145	98.18141335	121.1600132	62.90480224	179.9024921	94.08207626	0.93447517		0.013321872	0.564948458	Os02g0318450	chr02	12664725	12666874	-	1032	-	- && Q8GU85.2 RecName: Full=ABC transporter G family member 40; Short=OsABCG40; AltName: Full=Pleiotropic drug resistance protein 4; Short=OsPDR4 && PF00005:ABC transporter|PF01061:ABC-2 type transporter|PF19055:ABC-2 type transporter	ABC_tran	8	37	48	9	3	0	0.972715626	4.197616195	4.792022985	1.204938348	0.452339207	0
Os01g0205700	1.909291752	63.55501383	73.46123145	70.87582982	44.91277419	34.11301343	29.67207653	69.29735837	36.23262138	0.933037573		0.013339957	0.564948458	Os01g0846450	chr01	36353072	36358534	+	1554	-	- && Q5XET5.1 RecName: Full=Protein HESO1; AltName: Full=HEN1 suppressor 1; AltName: Full=RNA uridylyltransferase && PF19088:TUTase nucleotidyltransferase domain	-	63	126	55	35	17	23	5.087039829	9.492928955	3.646439627	3.11185279	1.70223918	2.323728269
Os10g0516800	1.907920369	146.0816736	287.6494003	105.9243171	69.98036909	70.57864847	142.4259673	179.8851303	94.3283283	0.932000959		0.013369004	0.564948458	Os02g0798100	chr02	33971301	33972910	+	1317	-	- && Q09326.1 RecName: Full=Alpha-1,6-mannosyl-glycoprotein 2-beta-N-acetylglucosaminyltransferase; AltName: Full=Beta-1,2-N-acetylglucosaminyltransferase II; AltName: Full=GlcNAc-T II; Short=GNT-II; AltName: Full=Mannoside acetylglucosaminyltransferase 2; AltName: Full=N-glycosyl-oligosaccharide-glycoprotein N-acetylglucosaminyltransferase II && PF05060:N-acetylglucosaminyltransferase II (MGAT2)	-	23	41	62	72	62	77	2.19137985	3.644842628	4.850240425	7.553508732	7.325353544	9.179382564
Os09g0362500	1.904645437	226.7111687	370.8464576	306.8689774	162.9393668	149.3914726	162.6029794	301.4755346	158.3112729	0.929522455		0.013385656	0.564948458	-	chr04	8509919	8511475	+	1470	-	- && C0LGP4.1 RecName: Full=Probable LRR receptor-like serine/threonine-protein kinase At3g47570; Flags: Precursor && PF00069:Protein kinase domain	Pkinase	80	32	56	11	18	16	6.828860723	2.548668454	3.924895017	1.033897213	1.905363519	1.708878429
Os06g0635200	1.904087989	107.1897994	143.3821626	103.5877513	71.02485221	31.76039181	83.08181428	118.0532378	61.9556861	0.929100148		0.013393751	0.564948458	-	chr05	5704505	5706739	+	2235	-	- && - && -	-	58	55	1	5	3	7	3.256312445	2.881149951	0.04609776	0.309096787	0.208865352	0.491732635
Os05g0191500	1.902815799	170.7448133	115.0597601	109.8185935	81.46968342	95.28117543	30.85895959	131.8743889	69.20327281	0.928135909		0.013399453	0.564948458	PLANT_U-BOX-CONTAINING_PROTEIN_74	chr06	16264256	16270836	-	2286	-	- && O23225.3 RecName: Full=U-box domain-containing protein 5; AltName: Full=Plant U-box protein 5 && PF04564:U-box domain	U-box	305	491	323	144	147	185	16.74168693	25.14698751	14.55739441	8.703386701	10.0060757	12.70585873
Os08g0268900	1.898605871	104.3440526	186.7508414	126.9534095	78.33623406	69.40233766	72.39986673	139.3494345	73.37947948	0.92494045		0.013400124	1	Os08g0541600	chr08	27103504	27108086	+	939	-	- && - && PF06075:Plant protein of unknown function (DUF936)	-	0	0	0	5	6	4	0	0	0	0.735709605	0.994279153	0.668810248
Os07g0495900	1.88949986	244.7342324	507.1480195	184.5886996	142.0497044	141.1572969	212.4520679	312.1569838	165.2196898	0.918004412		0.013444914	0.565291041	Os04g0563000	chr04	28181292	28185097	-	1659	-	- && Q8W486.1 RecName: Full=Uncharacterized protein At1g04910 && PF10250:GDP-fucose protein O-fucosyltransferase	-	32	14	36	112	85	12	2.420355699	0.988012296	2.235699693	9.327680262	7.972512614	1.135647057
Os10g0374600	1.8844469	93.90964731	157.5433638	87.23179054	62.66898724	62.34447281	54.59662081	112.8949339	59.87002696	0.914141143		0.013464865	0.565291041	-	chr01	9801957	9803848	-	993	-	- && Q99NF8.1 RecName: Full=Ran-binding protein 17 && -	-	41	16	6	0	0	5	5.180959665	1.88647665	0.622528666	0	0	0.790549877
Os03g0815700	1.881996836	78.73233057	104.4388592	76.32781673	59.53553788	29.40777019	48.66220551	86.49966882	45.86850453	0.912264203		0.013490475	0.565291041	GLUTATHIONE_REDUCTASE_1	chr03	3427553	3432223	+	1668	-	- && P42770.1 RecName: Full=Glutathione reductase, chloroplastic; Short=GR; Short=GRase; AltName: Full=Protein EMBRYO DEFECTIVE 2360; Flags: Precursor && PF07992:Pyridine nucleotide-disulphide oxidoreductase|PF02852:Pyridine nucleotide-disulphide oxidoreductase, dimerisation domain	Pyr_redox_2	524	1156	1082	462	377	365	39.4194757	81.14139833	66.83263232	38.26907309	35.16964457	34.35621707
Os06g0595900	1.879562936	110.0355463	138.9567872	102.0300407	54.31312228	41.17087827	91.38999571	117.0074581	62.29133209	0.910397224		0.013604428	0.565291041	Os01g0525700	chr01	18833287	18833812	+	126	-	- && - && -	-	0	1	0	12	13	0	0	0.929202041	0	13.1586918	16.05445187	0
Os08g0525600	1.878344428	1828.866667	4686.472536	1486.834716	1307.692867	1371.578402	1580.928237	2667.391306	1420.066502	0.909461631		0.013613849	0.565291041	Os01g0703000	chr01	29146837	29148391	+	396	-	- && Q53JI9.1 RecName: Full=Probable sucrose-phosphate synthase 5; AltName: Full=Sucrose phosphate synthase 5F; Short=OsSPS5F; AltName: Full=UDP-glucose-fructose-phosphate glucosyltransferase && -	-	0	0	0	0	0	25	0	0	0	0	0	9.911818539
Os05g0539900	1.87749709	92.96106501	219.4986193	188.482976	88.78106526	115.2784592	62.90480224	166.9808868	88.98810889	0.908810671		0.013613849	0.565291041	-	chr03	15232113	15233076	+	857	-	- && - && -	-	0	0	0	0	0	25	0	0	0	0	0	4.580023502
Os05g0445900	1.87684406	225.7625865	374.3867579	232.8777265	166.0728162	154.0967158	123.4358384	277.6756903	147.8684568	0.908308787		0.013641744	0.565291041	Os03g0787400	chr03	32711829	32712223	-	395	-	- && - && -	-	11	56	11	3	4	4	3.494388541	16.59860658	2.869147939	1.049364029	1.57574367	1.58990588
Os08g0138900	1.870771377	979.8855118	669.1167587	824.8077338	454.3501575	508.166269	359.6255675	824.6033348	440.713998	0.90363326		0.013650776	0.565291041	Os03g0412800	chr03	17067904	17072245	+	1734	-	- && Q43839.1 RecName: Full=Glucose-6-phosphate 1-dehydrogenase, chloroplastic; Short=G6PD; Flags: Precursor && PF00479:Glucose-6-phosphate dehydrogenase, NAD binding domain|PF02781:Glucose-6-phosphate dehydrogenase, C-terminal domain	G6PD_C	33	236	84	48	25	17	2.388033691	15.93468966	4.990999718	3.824671665	2.243435516	1.539247114
Os03g0646850	1.870707483	208.6881051	446.0778392	300.6381353	157.7169512	187.0334184	166.1636286	318.4680265	170.3046661	0.903583986		0.013672464	0.565291041	Os03g0452801	chr03	19413235	19413532	+	298	-	- && P93014.1 RecName: Full=30S ribosomal protein S5, chloroplastic; Flags: Precursor && -	-	600	386	733	729	788	668	252.6449311	151.6532565	253.422437	337.9973368	411.4647438	351.9400718
Os11g0533100	1.869491873	862.2613071	3133.165775	1503.190676	866.9209902	809.3018357	1265.217343	1832.872586	980.4800564	0.902646199		0.013694854	0.565291041	FPF1-LIKE_PROTEIN_3	chr02	15397485	15398605	-	369	-	- && Q0E1D7.1 RecName: Full=Flowering-promoting factor 1-like protein 3; AltName: Full=FPF1-like protein 3 && -	-	7	31	24	69	41	30	2.380385394	9.835943551	6.701040272	25.83596804	17.28940971	12.76448827
Os04g0637400	1.865251152	295.0090941	846.1317743	591.9300073	302.900105	289.3724587	337.0747894	577.6902919	309.782451	0.899369899		0.013715755	0.565291041	Os03g0765400	chr03	31690975	31696827	-	1692	-	- && Q8RWH9.1 RecName: Full=Nuclear pore complex protein NUP58; AltName: Full=Nucleoporin 58; AltName: Full=Protein TRANSCURVATA1 && -	-	1159	4643	1235	758	709	947	85.95253309	321.2765481	75.20105811	61.89717968	65.20314619	87.8735436
Os02g0818000	1.864476154	6631.538831	19224.71576	5286.869591	5058.431754	5100.483662	6544.473199	10381.0414	5567.796205	0.898770346		0.013725544	0.565291041	Os11g0157200	chr11	2738439	2739463	-	633	-	- && Q9SJ54.1 RecName: Full=NDR1/HIN1-like protein 12 && PF03168:Late embryogenesis abundant protein	-	141	164	172	377	295	100	27.95059167	30.33338225	27.99510427	82.28859634	72.51719238	24.80303407
Os08g0196700	1.863752675	209.6366874	438.1121635	201.7235156	185.9179955	118.8073916	150.7341488	283.1574555	151.8198453	0.898210423		0.013841912	0.568426233	Os11g0143600	chr11	2024383	2025624	+	630	-	- && - && PF07893:Protein of unknown function (DUF1668)	-	0	2	1	2	0	38	0	0.371680816	0.163537292	0.43862306	0	9.470034627
Os02g0194700	1.863733488	788.271888	672.657059	696.2966138	350.9463286	308.1934316	498.4908857	719.0751869	385.876882	0.898195571		0.013854956	0.568426233	Os06g0303700	chr06	11453023	11460639	+	1455	-	- && - && PF13921:Myb-like DNA-binding domain	-	1186	963	1300	1153	1144	2611	102.2815495	77.48970254	92.05295013	109.4884552	122.3448539	281.7425223
Os11g0265400	1.863413703	77.78374827	120.3702106	81.77980364	63.71347037	45.8761215	40.35402408	93.31125416	49.98120532	0.897948008		0.013954562	0.569816007	Os06g0720400	chr06	30600230	30602790	+	1467	-	- && - && PF07762:Protein of unknown function (DUF1618)	-	34	9	34	26	24	161	2.908200911	0.718278878	2.387845128	2.448754506	2.545679957	17.230754
Os08g0103600	1.860252144	209.6366874	141.6120124	227.4257396	116.9821095	69.40233766	124.6227214	192.8914798	103.6690562	0.895498182		0.013982197	0.569816007	-	chr09	7800909	7801331	+	332	-	- && - && -	-	4	2	3	17	20	5	1.511811034	0.705297934	0.930980369	7.074778572	9.373776348	2.364506109
Os01g0221700	1.860103788	231.4540802	588.5749267	405.7835971	191.1404111	202.3254589	265.8618057	408.6042013	219.7758919	0.895383122		0.013988886	0.569816007	Os03g0294800	chr03	10292291	10295620	-	1503	-	- && C0LGQ4.1 RecName: Full=Protein MALE DISCOVERER 2; Short=AtMDIS2; AltName: Full=Probable LRR receptor-like serine/threonine-protein kinase MRH1; AltName: Full=Protein MORPHOGENESIS OF ROOT HAIR 1; Flags: Precursor && PF07714:Protein tyrosine and serine/threonine kinase	Pkinase_Tyr	96	160	159	54	58	50	8.014710789	12.46354833	10.89922194	4.964057385	6.004705168	5.2229942
Os11g0518900	1.860082682	339.592462	165.5090395	350.4848727	176.5176474	171.7413779	111.5670077	285.1954581	153.2753444	0.895366751		0.013995668	0.569816007	Os07g0515900	chr07	19840539	19846071	+	1239	-	- && - && -	-	51	100	59	31	18	16	5.165049318	9.449512277	4.906118771	3.456944455	2.260600785	2.027482882
Os03g0767500	1.857340684	614.6813278	1674.562047	1163.609777	590.1329632	486.9926744	782.1559373	1150.951051	619.760525	0.893238467		0.014031374	0.570181578	MUTS_MISMATCH_REPAIR_HOMOLOG_PROTEIN_6	chr09	14378100	14387289	+	3906	-	- && O04716.2 RecName: Full=DNA mismatch repair protein MSH6; Short=AtMSH6; AltName: Full=MutS protein homolog 6 && PF01624:MutS domain I|PF05188:MutS domain II|PF05192:MutS domain III	-	56	68	51	27	13	13	1.799000943	2.038249637	1.345226115	0.95506634	0.517885544	0.522540111
Os02g0122900	1.848966233	175.4877248	467.319641	267.9262138	156.6724681	116.45477	219.5733663	303.5778599	164.2335348	0.886718877		0.01406543	0.570478859	Os01g0841800	chr01	36141663	36146280	-	1647	-	- && Q6NQJ6.1 RecName: Full=Ribonuclease II, chloroplastic/mitochondrial; Short=AtmtRNaseII; Short=RNase II; AltName: Full=Protein EMBRYO DEFECTIVE 2730; AltName: Full=Ribonucleotide reductase 1; Flags: Precursor && PF00773:RNB domain	RNB	22	213	116	25	28	34	1.676118365	15.14142342	7.25640882	2.097241407	2.645374163	3.241110499
Os08g0242700	1.84751781	3530.623306	9387.991349	6435.681118	3527.219499	3480.70368	3468.072305	6451.431924	3491.998495	0.885588272		0.014101242	0.570846096	Os06g0228500	chr06	6678245	6680823	+	1242	-	- && Q6DIV6.1 RecName: Full=Vesicular inhibitory amino acid transporter; AltName: Full=GABA and glycine transporter; AltName: Full=Solute carrier family 32 member 1; AltName: Full=Vesicular GABA transporter && PF01490:Transmembrane amino acid transporter protein	Aa_trans	44	13	32	113	94	16	4.445357403	1.225469358	2.654518369	12.57068262	11.77684429	2.02258558
Os01g0106700	1.847489729	283.6261065	528.3898214	206.3966473	156.6724681	203.5017697	191.0881728	339.4708584	183.7541369	0.885566343		0.014143312	0.571077613	PHOTOSYSTEM_II_SUBUNIT	chr08	1089757	1090733	-	618	-	- && P80470.2 RecName: Full=Photosystem II core complex proteins psbY, chloroplastic; AltName: Full=L-arginine-metabolizing enzyme; Short=L-AME; Contains: RecName: Full=Photosystem II protein psbY-1, chloroplastic; AltName: Full=psbY-A1; Contains: RecName: Full=Photosystem II protein psbY-2, chloroplastic; AltName: Full=psbY-A2; Flags: Precursor && PF06298:Photosystem II protein Y (PsbY)	-	36	487	143	75	50	43	7.309532958	92.26164339	23.83992665	16.76775047	12.589376	10.92417127
Os04g0423600	1.846729922	247.5799793	466.4345659	354.3791491	193.2293773	164.6835131	220.7602494	356.1312314	192.8910466	0.884972893		0.014160498	0.571077613	JASMONIC_ACID_CARBOXY_METHYL_TRANSFERASE_2	chr02	29850372	29852422	+	1143	-	- && D9J0Z7.1 RecName: Full=Anthranilate O-methyltransferase 1; AltName: Full=Anthranilic acid methyltransferase 1; AltName: Full=O-methyltransferase 1 && PF03492:SAM dependent carboxyl methyltransferase	-	6	28	39	331	230	5	0.658689322	2.868088188	3.515407938	40.01140275	31.31152939	0.686803174
Os05g0519600	1.84639354	148.9274205	503.6077192	269.4839244	128.4714239	164.6835131	206.5176526	307.339688	166.5575299	0.884710082		0.014271355	0.574462446	Os02g0731300	chr02	30459392	30464135	-	1845	-	- && - && -	-	178	511	230	115	103	123	12.10596001	32.42688487	12.84366052	8.611989348	8.686874146	10.46688038
Os12g0569500	1.841038817	3230.8713	4023.551303	4481.533239	2914.107907	2596.117953	864.0508685	3911.985281	2124.758909	0.880520045		0.014314988	1	Os07g0539900	chr07	21280322	21282626	-	1809	-	- && Q9FJU9.1 RecName: Full=Glucan endo-1,3-beta-glucosidase 13; AltName: Full=(1->3)-beta-glucan endohydrolase 13; Short=(1->3)-beta-glucanase 13; AltName: Full=Beta-1,3-endoglucanase 13; Short=Beta-1,3-glucanase 13; Flags: Precursor && PF00332:Glycosyl hydrolases family 17|PF07983:X8 domain	Glyco_hydro_17	0	0	0	7	12	0	0	0	0	0.534640048	1.032203565	0
Os07g0583200	1.839792917	411.6847165	825.7750475	676.825232	312.3004531	284.6672155	443.8942649	638.0949986	346.9539778	0.879543389		0.01450579	0.582799462	ALKALINE_ALPHA-GALACTOSIDASE_3	chr06	3675795	3679085	-	2778	-	- && Q8RX87.2 RecName: Full=Probable galactinol--sucrose galactosyltransferase 6; AltName: Full=Protein DARK INDUCIBLE 10; AltName: Full=Raffinose synthase 6 && PF05691:Raffinose synthase or seed imbibition protein Sip1	-	304	270	283	523	368	260	13.73146724	11.37921289	10.49570333	26.01186321	20.61285995	14.6943245
Os02g0750400	1.839002821	132.8015214	367.3061572	246.8971215	107.5817614	144.6862294	154.2947979	249.0016	135.5209296	0.878923693		0.014644133	1	-	chr03	31718056	31718331	+	276	-	- && - && -	-	18	3	2	0	0	0	8.183498856	1.272602795	0.746583291	0	0	0
Os03g0213800	1.837539517	91.06390042	76.11645668	122.2802778	69.98036909	52.93398635	34.41960877	96.48687831	52.44465474	0.877775276		0.014690764	0.589121708	Os12g0236900	chr12	7546578	7554128	+	1530	-	- && - && PF09273:Rubisco LSMT substrate-binding	-	729	1746	1559	553	677	471	59.78767987	133.6083216	104.9813219	49.93852544	68.8525316	48.33235939
Os08g0203600	1.836674767	434.4506916	1289.554388	454.072624	403.1704846	477.582188	305.0289467	726.0259013	395.2605398	0.87709618		0.014738976	0.589211172	-	chr03	3931322	3933371	-	1299	-	- && - && -	-	404	292	488	199	188	145	39.02544078	26.31809198	38.70508481	21.16634835	22.52015491	17.52537708
Os12g0562500	1.83525987	72.0922545	100.8985589	66.98155345	38.64587547	44.6998107	47.47532245	79.99078894	43.60700287	0.875984361		0.014768268	0.589211172	GLUTATHIONE_SYNTHETASE_1	chr11	25492192	25496841	+	1623	-	- && O23732.1 RecName: Full=Glutathione synthetase, chloroplastic; Short=GSH synthetase; Short=GSH-S; Short=Glutathione synthase; Flags: Precursor [Brassica juncea] && PF03917:Eukaryotic glutathione synthase, ATP binding domain|PF03199:Eukaryotic glutathione synthase	-	159	518	260	141	113	92	12.292896	37.36731903	16.50487276	12.00335379	10.83384453	8.899750414
Os07g0520900	1.833523668	76.83516598	150.4627632	87.23179054	52.22415604	51.75767554	67.65233448	104.8432399	57.21138869	0.874618889		0.014789685	0.589211172	Os02g0119600	chr02	1033934	1034488	+	309	-	- && - && -	-	14	10	15	31	25	31	5.685192301	3.788979195	5.001383213	13.86134039	12.589376	15.75113067
Os04g0680700	1.833267977	257.0658022	798.3377201	359.831136	233.964219	210.5596346	327.5797249	471.7448861	257.3678595	0.874417687		0.014803468	0.589211172	CLATHRIN_HEAVY_CHAIN_1	chr11	234133	244448	+	5127	-	- && Q2RBN7.1 RecName: Full=Clathrin heavy chain 1 && PF13838:Clathrin-H-link|PF00637:Region in Clathrin and VPS|PF01394:Clathrin propeller repeat|PF09268:Clathrin, heavy-chain linker	-	97	318	58	47	48	43	2.374018067	7.261803659	1.165526168	1.266591457	1.456802222	1.316781323
Os10g0392700	1.830362305	114.7784578	192.0612919	105.9243171	73.11381845	84.69437816	67.65233448	137.5880223	75.15351037	0.872129246		0.014826679	1	-	chr03	8322393	8323083	-	596	-	- && - && -	-	0	0	0	0	9	9	0	0	0	0	2.349735212	2.370853777
Os04g0668600	1.82929889	66.40076072	81.42690715	88.01064582	42.82380795	50.58136473	35.60649183	78.61277123	43.00388817	0.871290817		0.014914722	1	-	chr05	21797030	21797550	-	492	-	- && - && -	-	19	8	0	0	0	0	4.845784553	1.90373101	0	0	0	0
Os12g0562600	1.826424464	115.7270401	151.3478383	119.1648567	62.66898724	65.87340523	83.08181428	128.7465784	70.54140225	0.869022089		0.014950539	0.5939568	Os03g0581100	chr03	21334814	21337846	+	597	-	- && - && -	-	115	91	139	120	136	271	24.17125011	17.84628241	23.98820886	27.77211334	35.44763397	71.26946187
Os03g0187100	1.82450648	217.2253458	415.1002114	200.9446604	165.0283331	187.0334184	104.4457094	277.7567392	152.1691536	0.867506275		0.015021154	1	Os08g0224901	chr08	7607234	7609254	-	927	-	- && Q9ZVI9.1 RecName: Full=Ethanolamine-phosphate cytidylyltransferase; AltName: Full=CTP:phosphoethanolamine cytidylyltransferase; AltName: Full=Phosphorylethanolamine cytidylyltransferase 1 && PF01467:Cytidylyltransferase-like	CTP_transf_2	14	7	7	1	0	0	1.8950641	0.884095145	0.777992944	0.149046671	0	0
Os02g0132600	1.823971451	97.70397649	154.0030635	111.376304	67.89140285	64.69709443	66.46545142	121.0277813	66.35131623	0.867083148		0.015087443	0.598281621	Os01g0821700	chr01	35064445	35068207	-	987	-	- && Q9ZVH7.2 RecName: Full=Protein FATTY ACID EXPORT 3, chloroplastic; Short=At-FAX3; Flags: Precursor && PF03647:Transmembrane proteins 14C	-	297	338	396	185	149	153	37.75851448	40.09407954	41.33666028	25.89742535	23.49047459	24.33788295
Os06g0139000	1.821194298	66.40076072	91.162733	88.78950109	39.69035859	37.64194585	58.15727	82.11766494	45.16319148	0.864884848		0.015119039	0.598422242	CALCIUM-DEPENDENT_PROTEIN_KINASE_10	chr03	32751815	32755644	+	1800	-	- && Q6F3A6.1 RecName: Full=Calcium-dependent protein kinase 10; Short=OsCDPK10; Short=OsCPK10 && PF13499:EF-hand domain pair|PF00069:Protein kinase domain	Pkinase	42	23	22	50	58	56	2.927874035	1.496015285	1.259237151	3.837951774	5.013928815	4.884544176
Os03g0376800	1.81721073	206.7909405	436.3420133	265.589648	150.4055694	163.5072023	186.3406406	302.9075339	166.7511374	0.861725729		0.015243969	0.599720088	Os12g0612500	chr12	25911188	25914643	-	1062	-	- && Q8DHV7.1 RecName: Full=Release factor glutamine methyltransferase; Short=RF MTase; AltName: Full=N5-glutamine methyltransferase PrmC; AltName: Full=Protein-(glutamine-N5) MTase PrmC; AltName: Full=Protein-glutamine N-methyltransferase PrmC && PF05175:Methyltransferase small domain	-	35	78	75	29	12	13	4.135415304	8.599056172	7.276023601	3.772901744	1.758245055	1.921884815
Os02g0828100	1.812956093	184.0249654	205.337418	186.1464102	137.8717719	131.7468105	47.47532245	191.8362645	105.6979683	0.858343986		0.015283916	0.599720088	NUCLEOTIDYL_TRANSFERASE_PROTEIN_5	chr03	5779625	5784938	-	2394	-	- && - && -	-	145	341	234	113	91	84	7.600102669	16.67673136	10.07045432	6.521632339	5.914798058	5.508884409
Os02g0817900	1.805967043	474.291148	830.2004229	1092.733948	393.7701365	381.1247017	553.0875065	799.0751728	442.6607816	0.852771565		0.015286309	0.599720088	Os06g0558766	chr06	21346272	21350292	-	696	-	- && Q8VYW1.1 RecName: Full=Nuclear poly(A) polymerase 4; Short=AtPAP(IV); Short=PAP(IV); Short=Poly(A) polymerase IV; Short=nPAP; AltName: Full=Polynucleotide adenylyltransferase 4 && PF04928:Poly(A) polymerase central domain|PF01909:Nucleotidyltransferase domain	NTP_transf_2	69	441	66	62	48	43	12.43985889	74.18396636	9.769943414	12.30791431	10.73135775	9.699910695
Os11g0638900	1.802253277	199.2022822	461.1241155	257.8010953	181.740063	123.5126348	204.1438865	306.0424976	169.7988614	0.849801772		0.015293324	0.599720088	-	chr12	12431471	12433044	+	1059	-	- && - && -	-	39	33	43	63	32	127	4.621088117	3.648368352	4.183404391	8.21952278	4.701935785	18.82852419
Os06g0480000	1.797330908	289.3176003	434.5718631	251.5702531	150.4055694	172.9176887	219.5733663	325.1532388	180.9655415	0.845856049		0.015307791	0.599720088	Os09g0566550	chr09	22601494	22608364	-	2256	-	- && Q05609.1 RecName: Full=Serine/threonine-protein kinase CTR1; AltName: Full=Protein CONSTITUTIVE TRIPLE RESPONSE1 && PF07714:Protein tyrosine and serine/threonine kinase|PF14381:Ethylene-responsive protein kinase Le-CTR1	Pkinase_Tyr	217	231	205	97	92	100	12.0696935	11.98818909	9.362075048	5.940659396	6.345581223	6.959361953
Os07g0513000	1.796031099	1549.034889	2585.304302	3447.992292	1510.322593	1488.033172	1223.676436	2527.443828	1407.344067	0.844812331		0.015320495	0.599720088	Os12g0291033	chr12	11260276	11260721	+	120	-	- && - && -	-	24	43	41	63	60	56	25.09606316	41.95347213	35.20140218	72.53728854	77.80234369	73.26816264
Os04g0691200	1.795958271	87.26957123	116.8299103	74.77010618	61.62450412	42.34718908	51.03597163	92.95652922	51.66922161	0.844753829		0.015400008	0.601728505	Os03g0129800	chr03	1668201	1673176	-	1284	-	- && P0C042.1 RecName: Full=Uncharacterized protein At4g15970 && PF03407:Nucleotide-diphospho-sugar transferase	-	31	47	49	11	15	7	3.029509182	4.285618757	3.931772753	1.18366737	1.817811768	0.855936479
Os06g0523300	1.792530402	276.9860304	221.2687694	321.6672276	224.563871	158.801959	73.58674979	273.3073425	152.3175266	0.841997588		0.015413289	1	-	chr05	18518964	18521738	-	976	-	- && - && -	-	21	6	0	0	0	0	2.699883844	0.719750761	0	0	0	0
Os12g0236900	1.785695019	691.5164938	1545.341086	1214.23537	577.5991658	796.3624169	559.0219218	1150.364317	644.3278348	0.836485702		0.015449604	0.602512462	WRKY_GENE_104	chr11	782471	783485	-	792	-	- && Q9SKD9.1 RecName: Full=Probable WRKY transcription factor 46; AltName: Full=WRKY DNA-binding protein 46 && PF03106:WRKY DNA -binding domain	WRKY	108	59	128	238	274	49	17.11095215	8.721828244	16.65106977	41.51966011	53.83293477	9.713582169
Os02g0137500	1.779821604	214.3795989	430.1464878	206.3966473	149.3610863	132.9231213	195.8357051	283.6409113	159.3733042	0.831732644		0.01548537	0.602512462	Os04g0441800	chr04	21970849	21975757	-	1836	-	- && Q56XQ6.1 RecName: Full=Protein NRT1/ PTR FAMILY 4.4; Short=AtNPF4.4; AltName: Full=Nitrate transporter 1.13 && PF00854:POT family	-	65	72	78	117	118	77	4.442385907	4.591351259	4.377027531	8.804712894	10.00073699	6.5845571
Os05g0551900	1.779189917	608.0412517	1954.245772	1239.158739	779.1844081	696.3759982	661.093865	1267.148587	712.2180904	0.831220517		0.015515463	0.602512462	-	chr02	8359955	8362930	+	1562	-	- && - && PF01699:Sodium/calcium exchanger protein	Na_Ca_ex	126	154	102	51	59	35	10.1219717	11.54304507	6.727853014	4.511190434	5.8775138	3.517997566
Os03g0395000	1.777192217	170.7448133	472.6300915	246.8971215	145.1831538	143.5099185	212.4520679	296.7573421	167.0483801	0.829599728		0.015533039	0.602512462	-	chr05	24227468	24227992	-	482	-	- && - && PF08246:Cathepsin propeptide inhibitor domain (I29)	-	12	56	9	5	2	4	3.123991264	13.60259253	1.923768564	1.433259999	0.645662603	1.302931167
Os03g0152600	1.774649591	371.84426	438.1121635	650.3441527	315.4339025	317.6039181	189.9012898	486.7668587	274.3130368	0.827534189		0.015691904	0.60590025	CADMIUM_TOLERANT_5	chr05	4665325	4667853	-	165	-	- && - && -	-	50	34	51	144	109	24	38.02433812	24.12546389	31.84517093	120.5814667	102.7933995	22.83682991
Os03g0656900	1.77345949	430.6563624	1508.167932	991.4827622	566.1098514	488.1689852	598.1890628	976.769019	550.8226332	0.826566376		0.015705023	0.60590025	PHENYLALANINE_AMMONIA-LYASE_1	chr02	24973448	24977287	-	2322	-	- && P14717.2 RecName: Full=Phenylalanine ammonia-lyase && PF00221:Aromatic amino acid lyase	-	332	222	445	843	744	154	17.94119933	11.19364319	19.74490952	50.16113715	49.85783265	10.41278797
Os11g0296800	1.772602912	311.1349931	702.7496117	306.8689774	185.9179955	219.9701211	339.4485555	440.2511941	248.4455573	0.825869389		0.01570558	0.60590025	WRKY_GENE_24	chr01	35347982	35350546	+	1668	-	- && Q6IEQ7.1 RecName: Full=WRKY transcription factor WRKY24; Short=OsWRKY24 && PF03106:WRKY DNA -binding domain	WRKY	53	26	32	82	63	54	3.987084374	1.824979547	1.976565836	6.792346306	5.877155458	5.082837593
Os01g0598900	1.771669478	916.3304979	828.4302727	1010.175289	596.3998619	725.7837684	232.62908	918.3120198	518.2709034	0.82510948		0.015717917	1	TUBBY-LIKE_PROTEIN_4	chr02	4413010	4415318	-	1242	-	- && Q6ETL2.2 RecName: Full=Tubby-like protein 4; Short=OsTLP4; AltName: Full=Tubby-like F-box protein 13; Short=OsTLP13 && PF01167:Tub family	Tub	14	5	9	0	1	0	1.414431901	0.471334368	0.746583291	0	0.125285578	0
Os01g0306800	1.767124254	1349.832607	1987.878625	1629.365231	1050.750019	1216.305375	543.592442	1655.692154	936.8826122	0.821403485		0.015737257	0.606026442	NADH_DEHYDROGENASE_A2	chr07	22619086	22621247	+	1689	-	- && Q8GWA1.1 RecName: Full=Internal alternative NAD(P)H-ubiquinone oxidoreductase A1, mitochondrial; AltName: Full=Internal alternative NADH dehydrogenase NDA1; AltName: Full=Internal non-phosphorylating NAD(P)H dehydrogenase 1; Short=AtNDI1; AltName: Full=NADH:ubiquinone reductase (non-electrogenic) NDA1; Flags: Precursor && PF07992:Pyridine nucleotide-disulphide oxidoreductase	Pyr_redox_2	36	2	7	78	91	7	2.674536038	0.138637605	0.426997904	6.380680037	8.38367469	0.650694162
Os09g0361500	1.764901657	1114.584198	1611.721716	1493.844413	917.05618	944.5775786	529.3498453	1406.716776	796.9945346	0.819587796		0.01586239	0.607523497	P-450_97A4	chr02	35091247	35099291	-	1932	-	- && Q93VK5.1 RecName: Full=Protein LUTEIN DEFICIENT 5, chloroplastic; AltName: Full=Cytochrome P450 97A3; Flags: Precursor && PF00067:Cytochrome P450	p450	500	938	1403	377	324	466	32.47420181	56.84292483	74.81831126	26.96101526	26.09519602	37.86930323
Os12g0429200	1.764051141	333.9009682	581.494326	300.6381353	285.143892	241.1437156	162.6029794	405.3444765	229.6301956	0.818892386		0.015865443	0.607523497	Os03g0803800	chr03	33539106	33544590	-	1926	-	- && - && -	-	355	544	485	483	473	962	23.12851096	33.06917169	25.94435082	34.64917209	38.21444295	78.42008507
Os10g0501300	1.760074872	118.572787	81.42690715	91.90492218	50.1351898	68.22602685	47.47532245	97.30153878	55.27884636	0.815636801		0.015916958	0.607523497	Os01g0306800	chr01	11412154	11421047	+	1338	-	- && Q84WN0.2 RecName: Full=Uncharacterized protein At4g37920, chloroplastic; Flags: Precursor && -	-	1423	2246	2092	1006	1034	458	133.4517858	196.5324818	161.0878997	103.8828561	120.2505581	53.74250239
novel.455	1.758466757	164.1047372	365.5360071	239.887424	127.4269407	195.2675941	115.1276569	256.5093894	145.9407306	0.814318061		0.015959897	0.607523497	Os02g0136850	chr02	1948600	1949119	+	520	-	- && - && PF07893:Protein of unknown function (DUF1668)	-	9	32	24	3	1	5	2.171774696	7.204889668	4.75516127	0.797113061	0.299239783	1.509646208
Os11g0150100	1.754834421	1475.994053	3611.106317	2476.759767	1342.16081	1583.314347	1385.092532	2521.286712	1436.855897	0.81133491		0.015963801	0.607523497	Os06g0483900	chr06	16471613	16481720	-	993	-	- && Q8RWJ7.1 RecName: Full=Protein SAWADEE HOMEODOMAIN HOMOLOG 2; AltName: Full=Probable DNA-binding transcription factor 2 && PF16719:SAWADEE domain	-	76	47	70	97	73	134	9.60373011	5.54152516	7.262834434	13.49660382	11.4392167	21.18673672
Os11g0572700	1.754086832	390.815906	779.7511434	470.4285847	304.9890713	221.1464319	409.4746561	546.9985447	311.8700531	0.810720167		0.015974251	0.607523497	Os03g0736200	chr03	30179543	30180917	+	1221	-	- && Q1PFC5.1 RecName: Full=Pentatricopeptide repeat-containing protein At1g77405 && PF13041:PPR repeat family	-	22	29	25	4	5	6	2.260906591	2.780756967	2.109510528	0.452633133	0.637201832	0.771514524
Os09g0363100	1.752243408	310.1864108	714.2555877	566.2277833	259.0318139	268.1988642	380.9894626	530.2232606	302.7400469	0.809203196		0.01597547	0.607523497	-	chr12	8069058	8069981	+	580	-	- && - && -	-	0	2	0	5	2	20	0	0.403722266	0	1.191088482	0.536567888	5.413903644
Os08g0230500	1.74916662	202.0480291	286.7643252	237.5508582	130.5603901	128.217878	156.6685641	242.1210708	138.4822774	0.806667722		0.01597742	1	-	chr06	10899928	10900625	+	698	-	- && - && -	-	10	5	6	0	0	0	1.797712261	0.83867806	0.885631755	0	0	0
Os05g0402800	1.746806063	331.0552213	401.8240853	228.2045949	220.3859385	205.8543914	123.4358384	320.3613005	183.2253894	0.804719444		0.016098514	0.610789938	-	chr02	3221821	3222151	-	246	-	- && - && -	-	16	6	13	0	1	1	8.161321352	2.855596515	5.444595221	0	0.63253938	0.638224413
Os01g0246100	1.746775313	228.6083333	397.3987099	183.8098444	167.1172993	185.8571076	110.3801247	269.9389625	154.4515105	0.804694047		0.016147936	0.610789938	Os01g0909600	chr01	39617146	39620583	+	996	-	- && - && PF13976:GAG-pre-integrase domain|PF03732:Retrotransposon gag protein	Retrotrans_gag	6	36	8	1	0	3	0.755905517	4.231787606	0.827538106	0.138721148	0	0.472901222
Os03g0425300	1.744524063	118.572787	100.8985589	92.68377745	60.580021	50.58136473	67.65233448	104.0517078	59.60457341	0.802833497		0.016158399	0.610789938	Os11g0150100	chr11	2329968	2333238	+	1488	-	- && W5EP13.1 RecName: Full=2-carboxy-D-arabinitol-1-phosphatase; Flags: Precursor && PF00300:Histidine phosphatase superfamily (branch 1)	-	1556	4080	3180	1285	1346	1167	131.2146313	321.0243179	220.1818626	119.3169685	140.7553153	123.1335625
Os07g0655500	1.740450749	158.4132434	298.2703012	168.2327389	100.2703796	105.8679727	153.1079149	208.3054278	119.7487557	0.799460989		0.016175884	0.610789938	FLOURY_AND_GROWTH_RETARDATION_1	chr08	11548007	11554951	-	2421	-	- && - && PF12854:PPR repeat|PF13041:PPR repeat family	-	51	105	35	20	7	23	2.643327594	5.077795538	1.489466046	1.141398297	0.44991029	1.491562879
Os02g0124700	1.740224324	199.2022822	360.2255566	187.7041207	150.4055694	149.3914726	129.3702537	249.0439865	143.0557652	0.799273289		0.016245123	0.612320595	Os04g0322100	chr04	14863727	14864824	-	846	-	- && Q9M0X5.1 RecName: Full=Cysteine-rich receptor-like protein kinase 25; Short=Cysteine-rich RLK25; Flags: Precursor && PF01657:Salt stress response/antifungal	-	0	1	3	17	13	2	0	0.138391793	0.36534927	2.776390645	2.391088577	0.371165971
Os03g0163300	1.738577159	497.0571231	1023.14679	842.7214051	482.5512018	443.4691745	433.2123173	787.6417727	453.0775645	0.797907096		0.016416707	0.61660968	Os08g0345400	chr08	15637759	15641896	+	1074	-	- && - && -	-	256	960	713	300	219	218	29.90964697	104.6520287	68.3978737	38.59392846	31.72944743	31.86843467
Os10g0343500	1.738337234	286.4718534	375.2718329	301.4169905	225.6083541	208.207013	119.8751892	321.053559	184.5635187	0.79770799		0.01641672	0.61660968	Os03g0161000	chr03	3252987	3257807	+	484	-	- && - && -	-	12	28	3	1	0	2	3.11108221	6.773191734	0.638606369	0.285467487	0	0.648773577
Os09g0566550	1.736290676	205.8423582	204.4523429	159.6653309	101.3148627	108.2205943	118.6883061	189.9866774	109.407921	0.796008492		0.016464377	0.617312873	EUKARYOTIC_TRANSLATION_INITIATION_FACTOR_5A1	chr07	24317702	24320963	-	483	-	- && P80639.2 RecName: Full=Eukaryotic translation initiation factor 5A; Short=eIF-5A; AltName: Full=eIF-4D && PF01287:Eukaryotic elongation factor 5A hypusine, DNA-binding OB fold	-	7457	7660	8171	4224	3744	4189	1937.280983	1856.788078	1742.952021	1208.311177	1206.177949	1361.669624
Os04g0613800	1.736142703	300.7005878	403.5942354	325.561504	189.0514449	183.504486	220.7602494	343.2854424	197.7720601	0.795885535		0.016582307	0.619602613	Os07g0105600	chr07	306054	306968	+	669	-	- && Q9SGH4.1 RecName: Full=Photosynthetic NDH subunit of lumenal location 3, chloroplastic; AltName: Full=PsbQ-like protein 2; Flags: Precursor && PF05757:Oxygen evolving enhancer protein 3 (PsbQ)	-	910	1019	1421	1226	928	2607	170.6832397	178.3317889	218.8392978	253.2015538	215.8462629	611.8196669
Os12g0609800	1.733298094	180.2306362	300.9255264	209.5120684	138.9162551	181.1518644	78.33428203	230.2227437	132.8008005	0.793519792		0.016611935	0.619602613	GDSL_ESTERASE/LIPASE_PROTEIN_12	chr01	6724946	6728538	-	1140	-	- && Q94F40.1 RecName: Full=GDSL esterase/lipase At1g28600; AltName: Full=Extracellular lipase At1g28600; Flags: Precursor && PF00657:GDSL-like Lipase/Acylhydrolase	Lipase_GDSL	66	35	60	146	122	36	7.264649861	3.594544736	5.422552326	17.69497765	16.65243146	4.957995968
Os01g0696100	1.731081709	179.2820539	120.3702106	176.8001469	68.93588597	121.1600132	85.4555804	158.8174705	91.85049319	0.791673823		0.016612576	0.619602613	Os02g0821850	chr02	35272733	35274717	-	535	-	- && Q94AH9.2 RecName: Full=Mediator of RNA polymerase II transcription subunit 36a; AltName: Full=Fibrillarin-like protein 2; AltName: Full=Histone-glutamine methyltransferase; AltName: Full=rRNA 2'-O-methyltransferase fibrillarin 2 && PF01269:Fibrillarin	-	1	1	0	18	12	0	0.234542646	0.218840107	0	4.648584579	3.490198595	0
Os03g0709000	1.730000522	339.592462	798.3377201	300.6381353	275.7435439	236.4384724	319.2715434	479.5227724	277.1511866	0.790772473		0.016647884	0.619835892	Os03g0152600	chr03	2897477	2900285	-	720	-	- && - && -	-	392	495	835	302	270	160	68.31706082	80.49212676	119.4844342	57.95307179	58.35175777	34.88960126
Os03g0633900	1.728940231	785.4261411	1499.317182	1238.379884	721.7378364	677.5550253	638.5430869	1174.374402	679.2786495	0.789887996		0.016731987	0.621881887	Os12g0424300	chr12	13409857	13410534	-	450	-	- && P07924.2 RecName: Full=Ribosomal protein S13, mitochondrial && PF00416:Ribosomal protein S13/S18	-	7	22	13	24	14	75	1.951916023	5.72388457	2.976378721	7.368867407	4.841034718	26.16720094
Os11g0207100	1.728328049	185.92213	314.2016526	191.5983971	157.7169512	123.5126348	118.6883061	230.5740599	133.3059641	0.789377077		0.016783299	1	-	chr02	14059146	14059529	-	344	-	- && - && -	-	17	9	0	0	0	0	6.201062117	3.063125331	0	0	0	0
Os02g0745000	1.726417643	258.9629668	727.5317139	626.9784945	301.8556219	349.3643099	283.6650516	537.8243917	311.6283278	0.787781514		0.016783299	1	-	chr11	7003743	7004213	+	471	-	- && - && -	-	17	9	0	0	0	0	4.529013521	2.237187079	0	0	0	0
Os06g0611900	1.7260091	7969.039869	11632.54175	12522.43507	6045.468303	5153.417649	7413.2716	10708.00556	6204.052517	0.787440071		0.016836615	0.623926963	LOW_CS_ACCUMULATION	chr04	19886674	19892355	+	2479	-	- && Q6VVA6.2 RecName: Full=Potassium transporter 1; AltName: Full=OsHAK1 && PF02705:K+ potassium transporter	K_trans	68	51	111	87	89	198	3.441977198	2.408653615	4.613216158	4.848916885	5.586453076	12.5399898
Os07g0669200	1.725671073	389.8673237	1102.803547	620.7476524	409.4373833	401.1219854	414.2221883	704.4728409	408.260519	0.787157502		0.016845502	0.623926963	Os08g0268900	chr08	10265432	10268892	+	384	-	- && - && -	-	110	211	163	75	59	61	35.94488213	64.33272253	43.73344936	26.98559841	23.90801186	24.9406134
Os12g0279000	1.725481639	264.6544606	309.7762772	265.589648	186.9624786	207.0307022	92.57687877	280.0067953	162.1900198	0.786999122		0.016910585	1	Os08g0514300	chr08	25512663	25518531	+	1368	-	- && - && -	-	18	8	0	0	0	0	1.651056787	0.684675188	0	0	0	0
Os03g0824200	1.724993017	233.3512448	373.5016828	289.7341614	180.6955799	174.0939995	164.9767455	298.862363	173.2554416	0.786590522		0.016912432	0.624462636	Os03g0833800	chr03	35037354	35041627	+	1431	-	- && A7PZL3.1 RecName: Full=Probable polygalacturonase; Short=PG; AltName: Full=Pectinase && PF00295:Glycosyl hydrolases family 28	-	288	424	166	127	115	107	25.25390003	34.69020951	11.95159332	12.26213523	12.50491897	11.73958281
Os03g0684700	1.724818183	454.3709198	765.5899422	769.5090094	433.4604951	444.6454853	275.3568702	663.1566238	384.4876169	0.786444292		0.016918506	0.624462636	Os03g0344700	chr03	12836187	12845182	-	2328	-	- && P28737.2 RecName: Full=Protein MSP1; AltName: Full=Tat-binding homolog 4 && PF00004:ATPase family associated with various cellular activities (AAA)|PF17862:AAA+ lid domain	AAA	348	593	473	226	205	219	18.75736679	29.82307477	20.93319491	13.41304795	13.7023028	14.76963146
Os12g0571900	1.724015586	194.4593707	312.4315024	211.8486342	162.9393668	164.6835131	89.01622958	239.5798358	138.8797032	0.785772817		0.017006056	0.626610029	Os04g0660200	chr04	33697886	33703610	-	1989	-	- && Q55G83.1 RecName: Full=Probable serine/threonine-protein kinase abkC && PF03109:ABC1 family	ABC1	160	183	180	92	77	30	10.09394194	10.77201642	9.323845628	6.390797525	6.02391198	2.368072484
Os11g0207000	1.720827573	250.4257261	402.7091604	243.0028451	165.0283331	167.0361347	188.7144067	298.7125772	173.5929582	0.783102547		0.017037317	0.626679533	Os12g0169600	chr12	3542861	3544916	+	1269	-	- && Q40677.2 RecName: Full=Fructose-bisphosphate aldolase, chloroplastic; AltName: Full=Chloroplastic aldolase; Short=AldP; Flags: Precursor && PF00274:Fructose-bisphosphate aldolase class-I	-	342	495	494	593	538	461	33.81739007	45.66929178	40.10723099	64.56469226	65.96952073	57.03583752
Os06g0143000	1.708721239	470.4968188	1193.96628	633.988192	436.5939445	456.4085934	452.2024463	766.1504302	448.4016614	0.772917055		0.017086672	0.627261299	Os01g0757400	chr01	31806962	31811863	+	1161	-	- && A0JMA9.1 RecName: Full=Katanin p60 ATPase-containing subunit A-like 2; Short=Katanin p60 subunit A-like 2; AltName: Full=p60 katanin-like 2 && PF17862:AAA+ lid domain|PF00004:ATPase family associated with various cellular activities (AAA)	AAA	14	12	9	2	0	0	1.513113196	1.210123588	0.798670498	0.238012513	0	0
Os01g0332100	1.707877559	3363.672822	5895.485093	4717.526387	2137.012465	1853.865833	4193.257855	4658.894767	2728.045384	0.772204549		0.017091636	1	Os07g0619700	chr07	25611983	25616341	-	567	-	- && - && -	-	6	22	2	1	0	0	1.327834029	4.542765532	0.363416205	0.243679478	0	0
Os12g0563500	1.707037027	128.05861	171.7045651	95.79919854	81.46968342	78.81282412	71.21298367	131.8541245	77.16516374	0.771494352		0.017111091	1	-	chr04	20340513	20340801	+	268	-	- && - && -	-	12	9	1	0	0	0	5.618521602	3.931772813	0.38443468	0	0	0
Os01g0755100	1.704884403	195.407953	212.4180186	163.5596073	91.91451463	122.336324	121.0620722	190.4618596	111.7709703	0.769673923		0.017111938	0.627261299	Os04g0160600	chr04	4169608	4170788	-	1179	-	- && - && -	-	200	86	132	197	150	320	21.28588902	8.540146999	11.5349968	23.08630533	19.79703402	42.61325345
Os10g0456900	1.704767443	431.6049447	614.2421039	387.0910705	269.4766452	247.0252696	324.0190757	477.6460397	280.1736635	0.769574947		0.017179024	0.6286403	Os03g0376800	chr03	14872027	14876656	-	1629	-	- && F4KDN0.1 RecName: Full=KH domain-containing protein HEN4; AltName: Full=Protein HUA ENHANCER 4 && PF00013:KH domain	KH_1	218	493	341	144	139	157	16.79233201	35.43288665	21.56704513	12.21359239	13.27750248	15.13167789
Os06g0248400	1.704730202	147.9788382	160.1985891	100.4723302	84.60313278	71.75495927	83.08181428	136.2165858	79.81330211	0.769543431		0.017222903	1	-	chr06	3719532	3720206	+	675	-	- && - && -	-	24	3	0	0	0	0	4.461522339	0.520353143	0	0	0	0
Os03g0844900	1.7042105	558.7149724	1183.345379	1074.820276	556.7095034	550.513458	545.9662081	938.9602092	551.0630565	0.769103545		0.017232638	0.629156823	Os09g0458200	chr09	17319982	17320974	+	279	-	- && - && -	-	0	2	1	7	8	10	0	0.839279262	0.369277757	3.466537087	4.461783151	5.627355042
Os12g0233300	1.703264346	267.5002075	465.5494909	322.4460829	196.3628267	158.801959	264.6749226	351.8319271	206.6132361	0.768302358		0.017252121	0.629156823	Os07g0523100	chr07	20256757	20258545	+	318	-	- && Q96499.3 RecName: Full=60S ribosomal protein L44 && PF00935:Ribosomal protein L44	-	153	97	227	226	194	232	60.37260476	35.71291616	73.54549742	98.19363408	94.92864576	114.5432192
Os07g0647800	1.70124072	224.8140042	496.5271186	248.454832	204.7186917	171.7413779	193.461939	323.2653182	189.9740029	0.766587292		0.017409166	0.633800607	Os03g0334100	chr03	12347569	12353085	+	690	-	- && - && -	-	44	67	62	19	23	11	8.001643325	11.36858497	9.257632811	3.804578281	5.186822913	2.502949656
novel.968	1.699666155	383.2272476	258.4419227	380.0813731	207.852141	221.1464319	172.0980439	340.5835145	200.3655389	0.765251403		0.017414594	1	GDSL_ESTERASE/LIPASE_PROTEIN_86	chr06	21447774	21450993	+	1224	-	- && Q9FNP2.1 RecName: Full=GDSL esterase/lipase At5g08460; AltName: Full=Extracellular lipase At5g08460; Flags: Precursor && PF00657:GDSL-like Lipase/Acylhydrolase	Lipase_GDSL	20	6	0	0	0	0	2.050331957	0.573918907	0	0	0	0
Os05g0353300	1.694853623	283.6261065	467.319641	546.7564014	248.5869827	259.9646885	257.5536243	432.567383	255.3684318	0.761160679		0.01744152	0.63389675	Os12g0137300	chr12	1807696	1811160	-	810	-	- && Q2QY07.1 RecName: Full=Cytochrome c-type biogenesis ccda-like chloroplastic protein 2; AltName: Full=Cytochrome b6f biogenesis protein CCDA2; Flags: Precursor && PF02683:Cytochrome C biogenesis protein transmembrane region	-	151	449	413	162	142	61	23.39200949	64.8996003	52.53181247	27.63325278	27.27884643	11.8236982
Os08g0558200	1.692872206	1729.265526	2046.29358	4362.368382	1623.12677	1832.692239	1351.859807	2712.642496	1602.559605	0.759473069		0.017471977	0.633923749	Os03g0767500	chr03	31778339	31781372	-	789	-	- && Q7Y0D4.1 RecName: Full=Thioredoxin-like protein HCF164, chloroplastic; AltName: Full=Protein HIGH CHLOROPHYLL FLUORESCENCE 164; Flags: Precursor && PF00085:Thioredoxin	-	648	1892	1494	565	414	659	103.0560768	280.7532736	195.0881753	98.94035373	81.64808691	131.1344899
Os04g0692750	1.687435415	147.9788382	200.0269676	104.3666065	92.95899775	85.87068897	89.01622958	150.7908041	89.2819721	0.754832286		0.017591593	1	UDP-DEPENDENT_GLYCOSYLTRANSFERASE_705A2	chr05	24611755	24613221	+	1467	-	- && Q9AT54.1 RecName: Full=Scopoletin glucosyltransferase; AltName: Full=Phenylpropanoid:glucosyltransferase 1 && PF00201:UDP-glucoronosyl and UDP-glucosyl transferase	UDPGT	0	0	0	0	0	23	0	0	0	0	0	2.461536285
Os05g0388500	1.685587016	1435.205014	3748.292954	2921.486128	1804.866833	1897.389333	1106.175013	2701.661365	1602.810393	0.753251106		0.0175948	0.637296188	-	chr11	25966601	25968068	-	548	-	- && - && -	-	4	0	0	13	16	5	0.915914714	0	0	3.277666844	4.543202551	1.432511001
Os02g0234500	1.684317051	634.601556	1637.388894	1147.253817	725.9157689	679.9076469	624.3004902	1139.748089	676.7079687	0.752163733		0.017738385	0.63933673	DEFECTIVE_TAPETUM_AND_MEIOCYTES_1	chr07	25761787	25765665	-	339	-	- && Q7XI45.1 RecName: Full=Signal peptidase complex-like protein DTM1; AltName: Full=Protein DEFECTIVE TAPETUM AND MEIOCYTES 1; Flags: Precursor && PF06645:Microsomal signal peptidase 12 kDa subunit (SPC12)	-	74	49	47	95	95	77	27.39098339	16.92298938	14.28418651	38.71915949	43.60603334	35.66149509
Os09g0570400	1.683873821	837.5981674	1959.556222	1761.770627	677.8695454	728.13639	1302.010718	1519.641672	902.6722178	0.751784036		0.017751549	0.63933673	WATER_STRESS_INDUCIBLE_PROTEIN_18	chr01	29233040	29234256	-	648	-	- && - && -	-	0	2	1	21	13	0	0	0.361356349	0.15899459	4.477610404	3.121698975	0
Os12g0285100	1.683216744	2011.94305	3667.751122	2587.357216	1631.482635	1502.148902	1777.950826	2755.683796	1637.194121	0.751220961		0.017787023	0.63933673	Os04g0637400	chr04	32419840	32423901	+	1683	-	- && Q6Z4T5.1 RecName: Full=DNA polymerase I A, chloroplastic; AltName: Full=DNA polymerase PolI-like A; Short=OsPolI-like A; AltName: Full=DNA polymerase gamma 1; Flags: Precursor && PF00476:DNA polymerase family A	-	311	956	760	290	246	284	23.1873905	66.50502733	46.52504788	23.80761529	22.74435716	26.49370791
Os07g0204900	1.682266642	1049.132019	2026.821928	2145.746276	816.7858004	843.4148492	1444.436685	1740.566741	1034.879112	0.750406394		0.01779243	0.63933673	-	chr04	2181773	2200187	+	313	-	- && - && -	-	26	17	1	2	0	1	10.42328502	6.35894815	0.329164518	0.882851526	0	0.501607686
Os04g0660500	1.681548595	557.7663901	795.6824948	554.5449542	367.6580585	363.4800396	403.5402408	635.9979464	378.226113	0.749790472		0.017800976	0.63933673	Os12g0189300	chr12	4499739	4503902	+	1310	-	- && O49290.2 RecName: Full=Carboxyvinyl-carboxyphosphonate phosphorylmutase, chloroplastic; AltName: Full=Carboxyphosphonoenolpyruvate phosphonomutase; Short=CPEP phosphonomutase; Flags: Precursor && PF13714:Phosphoenolpyruvate phosphomutase	-	2	7	19	54	28	8	0.191573001	0.62561542	1.494306404	5.695403244	3.325901715	0.958798203
Os03g0135600	1.681354561	201.0994468	459.3539653	291.291872	197.4073098	181.1518644	187.5275237	317.248428	188.695566	0.74962399		0.017829069	1	GIBBERELLIN_2-OXIDASE_10	chr05	6721756	6723481	-	903	-	- && - && -	-	0	0	0	9	9	0	0	0	0	1.377072397	1.550877283	0
novel.1244	1.680612922	181.1792185	162.8538143	187.7041207	90.8700315	98.81010785	126.9964875	177.2457179	105.5588756	0.748987482		0.017863382	0.640190851	HOMEOBOX_GENE_20	chr08	23803892	23805451	-	810	-	- && Q6Z248.1 RecName: Full=Homeobox-leucine zipper protein HOX20; AltName: Full=HD-ZIP protein HOX20; AltName: Full=Homeodomain transcription factor HOX20; AltName: Full=OsHox20 >A2YWC0.1 RecName: Full=Homeobox-leucine zipper protein HOX20; AltName: Full=HD-ZIP protein HOX20; AltName: Full=Homeodomain transcription factor HOX20; AltName: Full=OsHox20 && PF02183:Homeobox associated leucine zipper…	HALZ	21	10	12	40	50	15	3.253193372	1.445425396	1.526348062	6.823025377	9.605227616	2.907466772
Os02g0178000	1.679300065	543.5376556	523.964446	542.8621251	381.2363391	345.8353775	231.4421969	536.7880756	319.5046378	0.74786004		0.017884773	0.640190851	LEUCINE-RICH_RECEPTOR-LIKE_KINASE_3	chr02	2965242	2968614	-	3156	-	- && Q9C7S5.1 RecName: Full=Tyrosine-sulfated glycopeptide receptor 1; AltName: Full=PSY1 receptor && PF12799:Leucine Rich repeats (2 copies)|PF00069:Protein kinase domain|PF08263:Leucine rich repeat N-terminal domain|PF13855:Leucine rich repeat	Pkinase	16	36	45	83	45	47	0.636148622	1.335507115	1.469037465	3.633650159	2.218698014	2.338133925
Os02g0707100	1.673812706	398.4045643	945.260183	640.9978894	402.1260015	491.6979176	291.973233	661.5542122	395.2657174	0.743138104		0.017925789	0.640288013	Os02g0690200	chr02	28332949	28335404	+	255	-	- && - && -	-	100	101	135	199	134	121	49.20796697	46.37264772	54.54449692	107.8238687	81.76873768	74.49956034
Os04g0492600	1.673783994	389.8673237	869.1437263	577.1317571	330.0566662	339.9538234	427.277902	612.0476023	365.7627972	0.743113357		0.017969206	0.640288013	-	chr12	13524567	13525645	-	512	-	- && - && -	-	3	41	0	166	107	255	0.735236225	9.375503402	0	44.79609337	32.51894834	78.19495595
Os01g0227100	1.673016007	2445.445159	5145.826502	4029.018326	2110.900387	1866.805252	2968.394536	3873.429996	2315.366725	0.742451249		0.017977525	0.640288013	Os07g0635700	chr07	26394225	26396629	+	1599	-	- && F4IK45.1 RecName: Full=Cytochrome P450 709B2 && PF00067:Cytochrome P450	p450	135	141	187	191	151	292	10.59402291	10.32407971	12.04898587	16.5039127	14.69437636	28.67100441
Os11g0216100	1.667896077	363.3070194	271.7180489	585.6991651	229.7862866	207.0307022	295.5338822	406.9080778	244.116957	0.7380294		0.018104722	1	-	chr02	18918054	18918260	+	207	-	- && - && -	-	10	13	4	1	0	0	6.061851004	7.352816147	1.990888777	0.667469874	0	0
novel.2229	1.662515611	199.2022822	232.7747454	298.3015694	127.4269407	115.2784592	197.0225881	243.426199	146.575996	0.733367887		0.018167204	0.644529088	PROTEIN_PHOSPHATASE_2C-1	chr09	9567471	9568877	+	1077	-	- && Q0J2L7.2 RecName: Full=Probable protein phosphatase 2C 68; Short=OsPP2C68 && PF00481:Protein phosphatase 2C	PP2C	95	42	19	13	9	16	11.06836583	4.565772701	1.817587177	1.667745061	1.300317722	2.332452452
Os10g0503700	1.660881134	330.106639	496.5271186	359.831136	270.5211283	296.4303236	147.1734996	395.4882979	238.0416505	0.731948826		0.018171004	0.644529088	Os01g0221700	chr01	6663533	6666725	+	1008	-	- && Q5NAY7.2 RecName: Full=GDT1-like protein 1, chloroplastic; Flags: Precursor && PF01169:Uncharacterized protein family UPF0016	-	244	665	521	183	172	224	30.37420342	77.23991962	53.25183083	25.08375624	26.55159348	34.88960126
Os03g0344700	1.659857257	330.106639	524.8495211	368.398544	236.0531853	241.1437156	259.9273904	407.7849014	245.7080971	0.731059179		0.018191889	0.644529088	Os03g0836600	chr03	35150338	35153148	+	771	-	- && - && PF13966:zinc-binding in reverse transcriptase	-	13	11	11	27	24	28	2.115751109	1.67039433	1.469926636	4.838507295	4.843725677	5.70180254
Os04g0646100	1.656841353	237.145574	214.1881688	173.6847258	144.1386707	131.7468105	100.8850602	208.3394895	125.5901804	0.728435468		0.018217448	0.644529088	BRASSINOSTEROID_RECEPTOR_KINASE-INTERACTING_PROTEIN_127	chr12	25984514	25987976	-	894	-	- && C0HIA3.1 RecName: Full=Single myb histone 6; AltName: Full=Protein SINGLE MYB HISTONE6 && PF00538:linker histone H1 and H5 family|PF00249:Myb-like DNA-binding domain	Myb_DNA-binding	110	255	178	92	50	68	15.43941246	33.39514716	20.51350332	14.21845221	8.702723008	11.94207828
Os06g0731700	1.653076765	185.92213	367.3061572	293.6284378	174.4286812	158.801959	179.2193422	282.285575	170.8166608	0.725153721		0.018304911	0.644736244	Os10g0382600	chr10	12348924	12350821	-	699	-	- && - && -	-	22	58	25	14	3	5	3.949308937	9.714747514	3.684853154	2.767278533	0.667831276	1.123055835
Os11g0132600	1.649113129	283.6261065	428.3763376	464.1977425	262.1652633	245.8489588	205.3307696	392.0667289	237.7816639	0.721690371		0.018331914	0.644736244	Os03g0684700	chr03	27300727	27302989	-	753	-	- && - && PF04982:HPP family	-	479	865	988	415	378	232	79.82081177	134.4936659	135.1821411	76.14740971	78.11231318	48.37283362
Os06g0105800	1.64887941	166.9504841	191.1762168	217.3006211	130.5603901	134.0994321	84.26869734	191.8091073	116.3095065	0.721485892		0.018377433	0.644736244	Os06g0694400	chr06	28988077	28990325	-	732	-	- && - && -	-	101	242	82	37	25	70	17.31354084	38.70659648	11.54144334	6.983813885	5.314367738	15.01396775
Os02g0821900	1.648480887	496.1085408	675.3122843	369.9562545	295.5887232	311.7223641	327.5797249	513.7923599	311.6302707	0.72113716		0.018382354	0.644736244	-	chr12	7395246	7396140	+	783	-	- && - && -	-	0	1	4	10	14	7	0	0.149526765	0.526326918	1.764575528	2.782203861	1.403604648
Os04g0606450	1.646769844	202.0480291	243.3956464	170.5693047	149.3610863	136.4520537	87.82934652	205.33766	124.5474955	0.719638935		0.018401778	0.644736244	GDSL_ESTERASE/LIPASE_PROTEIN_16	chr01	12804579	12810204	+	1254	-	- && Q9FXB6.1 RecName: Full=GDSL esterase/lipase LIP-4; AltName: Full=Extracellular lipase LIP-4; Flags: Precursor && PF00657:GDSL-like Lipase/Acylhydrolase	Lipase_GDSL	19	12	29	64	50	17	1.901216906	1.12037758	2.382636628	7.051547758	6.204333627	2.128432613
Os10g0154000	1.646048031	289.3176003	338.0986797	207.1755025	153.5390187	162.3308915	191.0881728	278.1972608	168.9860277	0.719006434		0.01840463	0.644736244	Os01g0834900	chr01	35781678	35782089	-	198	-	- && - && -	-	53	16	37	329	257	10	33.58816534	9.460966231	19.25279942	229.5792971	201.9717407	7.929454832
Os03g0607500	1.645541692	554.9206432	1075.366219	996.1558938	511.7967292	541.1029716	543.592442	875.4809188	532.1640476	0.71856258		0.018467295	0.645870929	SEUSS	chr11	5399320	5408130	+	2745	-	- && Q8W234.1 RecName: Full=Transcriptional corepressor SEUSS; Short=AtSEU && PF01803:LIM-domain binding protein	-	264	455	312	158	142	159	12.06805223	19.40661311	11.71034251	7.952739415	8.049495667	9.094174754
Os01g0757700	1.642358591	331.0552213	736.3824646	478.2171374	273.6545776	312.8986749	354.8780353	515.2182745	313.8104293	0.715769158		0.01852846	1	-	chr03	18924741	18925259	-	464	-	- && - && -	-	25	2	0	0	0	0	6.760792876	0.504652832	0	0	0	0
novel.2874	1.640979117	231.4540802	213.3030937	219.6371869	156.6724681	151.7440942	96.13752795	221.464787	134.8513634	0.714556879		0.018566532	0.648278883	Os08g0518350	chr08	25731417	25731809	-	393	-	- && - && -	-	24	5	1	0	1	0	7.662920048	1.489560523	0.262159018	0	0.39594068	0
Os08g0111200	1.640868216	175.4877248	268.1777485	286.6187404	192.1848942	145.8625402	106.8194755	243.4280712	148.28897	0.714459376		0.018680453	0.651072113	Os10g0161400	chr10	3908198	3912557	-	2415	-	- && Q7XA42.2 RecName: Full=Putative disease resistance protein RGA1; AltName: Full=RGA3-blb && PF18052:Rx N-terminal domain|PF00931:NB-ARC domain	NB-ARC	18	18	12	1	4	0	0.935257012	0.872641916	0.511942828	0.057211703	0.257730331	0
Os02g0206100	1.638851117	371.84426	508.0330946	548.314112	315.4339025	324.6617829	231.4421969	476.0638222	290.5126274	0.712684798		0.018707566	0.651072113	Os09g0279000	chr09	5837785	5843899	-	1551	-	- && F4K2F0.1 RecName: Full=Protein EMSY-LIKE 3; Short=AtEML3 && PF03735:ENT domain	-	111	322	163	91	82	35	8.980216023	24.30663133	10.82762383	8.106466804	8.226682376	3.542947903
Os03g0717900	1.638453549	1546.189143	3046.428417	3903.622627	1503.011211	1422.159767	2261.012231	2832.080062	1728.727736	0.712334772		0.018766819	1	-	chr05	27005876	27006501	+	544	-	- && - && -	-	0	0	0	11	7	0	0	0	0	2.79380313	2.002266198	0
Os07g0115500	1.637801554	241.8884855	357.5703314	233.6565818	149.3610863	149.3914726	210.0783018	277.7051329	169.6102869	0.711760562		0.018799808	0.653003848	Os01g0892300	chr01	38795480	38797375	+	840	-	- && Q9ASS4.1 RecName: Full=Probably inactive leucine-rich repeat receptor-like protein kinase At5g48380; Flags: Precursor && -	-	6	3	4	21	10	15	0.89628797	0.418140918	0.490611877	3.454156597	1.852436754	2.803628673
Os12g0617900	1.632250938	362.3584371	670.0018338	359.0522807	287.2328582	243.4963372	321.6453096	463.8041839	284.124835	0.70686287		0.018824288	0.653003848	C3-BTB-TYPE_E3_UBIQUITIN_LIGASE_1	chr08	201367	203842	-	1149	-	- && Q9XHZ8.1 RecName: Full=BTB/POZ domain-containing protein At1g21780 && PF00651:BTB/POZ domain	BTB	221	160	292	112	59	105	24.13503028	16.30349272	26.18304639	13.46790388	7.990144957	14.34755143
Os01g0909200	1.632170531	324.4151452	358.4554065	197.8292393	195.3183436	175.2703104	168.5373947	293.566597	179.7086829	0.7067918		0.018862893	0.653280773	Os03g0153500	chr03	2951457	2952612	+	930	-	- && C3VEQ2.1 RecName: Full=Zeaxanthin epoxidase, chloroplastic; Short=OgZEP; Flags: Precursor && PF01494:FAD binding domain	FAD_binding_3	0	4	1	16	12	5	0	0.503567557	0.110783327	2.377054002	2.007802418	0.844103256
Os02g0638000	1.629475811	150.8245851	117.7149853	162.780752	99.22589647	89.39962139	75.96051591	143.7734408	88.19534459	0.704407936		0.018915392	0.653480149	Os03g0844900	chr03	35520548	35523908	-	1234	-	- && P9WH42.1 RecName: Full=30S ribosomal protein S1 >P9WH43.1 RecName: Full=30S ribosomal protein S1 && PF00575:S1 RNA binding domain	S1	589	1337	1380	533	468	460	59.89295462	126.8518915	115.2182512	59.67797297	59.01377122	58.52631654
Os01g0835500	1.628247264	2207.351003	1360.360394	2710.416349	1391.251517	1385.694132	1078.876703	2092.709249	1285.274117	0.703319802		0.018929912	0.653480149	Os03g0138900	chr03	2139916	2141093	+	936	-	- && - && -	-	85	125	209	53	63	12	11.39511415	15.63561126	23.00529411	7.823517079	10.47339242	2.012861611
Os01g0730500	1.626671318	4020.091771	6078.695634	6798.627676	3281.765965	3892.412463	3214.07933	5632.471693	3462.752586	0.701922772		0.019030692	0.655260063	Os11g0539700	chr11	19707522	19708469	+	948	-	- && - && -	-	11	60	31	11	4	5	1.455995225	7.410092222	3.369075232	1.603195045	0.656559862	0.828075979
Os07g0434500	1.625776828	280.7803596	210.6478685	275.7147665	159.8059175	142.3336077	169.7242777	255.7143316	157.2879343	0.701129231		0.019052792	0.655260063	Os05g0550300	chr05	27330717	27331341	+	285	-	- && A2XBN5.2 RecName: Full=Non-specific lipid-transfer protein 2; Short=nsLTP2; AltName: Full=7 kDa lipid transfer protein; Flags: Precursor && -	-	45	27	34	332	262	7	19.81268144	11.09173804	12.2911186	160.9515776	143.0471161	3.856219087
Os03g0131500	1.624398706	267.5002075	623.0928547	459.5246109	266.3431958	251.7305129	313.3371281	450.0392244	277.1369456	0.699905783		0.019069415	1	-	chr09	12555082	12555483	+	402	-	- && - && -	-	15	10	0	0	0	0	4.682101335	2.912424306	0	0	0	0
Os12g0420400	1.623709738	8656.762033	20644.37619	15282.69816	9527.775027	8038.90806	9891.483431	14861.27879	9152.722173	0.699293753		0.019091248	0.655260063	Os04g0688300	chr04	35207157	35208610	-	1023	-	- && P84516.2 RecName: Full=Cationic peroxidase SPC4; Flags: Precursor && PF00141:Peroxidase	-	4	1	10	42	36	0	0.490636621	0.114447172	1.007121155	5.672515233	5.475824776	0
novel.1664	1.619367934	196.3565353	242.5105713	232.0988713	127.4269407	137.6283645	149.5472657	223.6553259	138.200857	0.695430815		0.019104329	0.655260063	Os01g0797800	chr01	33778293	33779622	+	366	-	- && - && -	-	2	0	2	10	5	13	0.685684786	0	0.562997236	3.775034532	2.125747095	5.576616595
Os01g0821700	1.616541042	281.7289419	299.1553763	308.426688	193.2293773	175.2703104	181.5931084	296.4370021	183.3642653	0.692910136		0.019165352	0.656297938	Os12g0539750	chr12	21526860	21527878	-	372	-	- && - && -	-	0	4	0	2	2	36	0	1.258918894	0	0.742829376	0.836584341	15.19385861
Os09g0493600	1.614158301	851.8269018	1569.238113	1453.343939	760.3837119	657.5577415	982.7391746	1291.469651	800.226876	0.690782071		0.019201083	1	-	chr08	21392852	21393307	+	456	-	- && - && -	-	17	7	3	0	1	0	4.677994229	1.797272368	0.677819041	0	0.34123835	0
Os03g0308800	1.612301042	1179.087794	1668.366521	2552.308729	966.1468867	879.8804842	1503.780838	1799.921015	1116.602736	0.689121143		0.019251785	0.657266709	Os02g0786200	chr02	33387811	33392575	+	2355	-	- && - && -	-	481	577	546	301	253	243	25.62888828	28.68570987	23.88686107	17.65946727	16.71676684	16.20033078
Os01g0369950	1.610552561	144.184509	229.2344451	193.1561076	128.4714239	114.1021484	109.1932416	188.8583539	117.2556046	0.687555744		0.019255259	0.657266709	Os05g0357100	chr05	16918923	16925020	+	1743	-	- && Q8N9H8.3 RecName: Full=Exonuclease mut-7 homolog; AltName: Full=Exonuclease 3'-5' domain-containing protein 3 && PF01612:3'-5' exonuclease	3_5_exonuc	25	33	39	54	50	54	1.79977504	2.216650651	2.305284724	4.280538296	4.463703023	4.864126854
novel.1324	1.610389512	631.7558091	921.3631559	528.8427302	471.0618875	387.0062558	434.3992004	693.9872317	430.8224479	0.687409682		0.019259358	1	Os01g0218200	chr01	6471789	6476664	+	2019	-	- && Q9MAH1.1 RecName: Full=TPR repeat-containing thioredoxin TTL1; AltName: Full=Tetratricopeptide repeat thioredoxin-like 1 && PF13432:Tetratricopeptide repeat|PF00515:Tetratricopeptide repeat|PF00085:Thioredoxin	TPR_1	10	8	8	0	0	1	0.621497354	0.463910677	0.408235737	0	0	0.077762856
Os03g0374100	1.609414029	177.3848894	264.6374482	216.5217658	132.6493563	116.45477	160.2292133	219.5147011	136.4444465	0.686535513		0.019289019	0.657367315	Os12g0562600	chr12	23066858	23068433	+	228	-	- && Q9FPR3.1 RecName: Full=Serine/threonine-protein kinase EDR1; AltName: Full=MAPKK kinase EDR1; AltName: Full=Protein ENHANCED DISEASE RESISTANCE 1; Short=AtEDR1; AltName: Full=Serine/threonine/tyrosine-protein kinase 10 && -	-	122	171	153	60	56	70	67.14297599	87.80959283	69.13754215	36.35954313	38.21869514	48.20273858
Os07g0608100	1.596586559	696.2594053	1132.011024	1128.56129	702.9371403	643.4420118	505.612184	985.6105733	617.3304454	0.67499077		0.019380206	1	Os08g0498600	chr08	24597691	24606587	-	705	-	- && Q7F8T6.1 RecName: Full=Tricin synthase 2; AltName: Full=Caffeoyl-CoA 3-O-methyltransferase ROMT17 && PF01596:O-methyltransferase	-	18	3	1	0	0	0	3.203752743	0.498210456	0.146139708	0	0	0
Os08g0170700	1.596236341	411.6847165	454.0435149	271.8204902	198.4517929	232.9095399	281.2912855	379.1829072	237.5508728	0.674674275		0.019486804	0.660689585	Os12g0231700	chr12	7197167	7199434	+	813	-	- && - && PF03004:Plant transposase (Ptta/En/Spm family)	-	82	127	130	50	38	3	12.65607121	18.28916489	16.47442096	8.497310202	7.273035818	0.579347622
Os08g0357000	1.595687603	3514.497407	7839.995038	3657.504361	3160.605923	3236.031032	3011.122326	5003.998935	3135.919761	0.674178234		0.019516371	0.660689585	Os05g0184901	chr05	5187764	5189754	-	1407	-	- && - && PF13359:DDE superfamily endonuclease	-	0	3	10	17	24	11	0	0.249636369	0.732256533	1.669386273	2.654237738	1.227459319
Os01g0913000	1.589112728	4836.821127	4828.084549	9808.903305	4073.484171	4311.17911	3870.425662	6491.26966	4085.029648	0.66822147		0.019518573	0.660689585	POLYOL/MONOSACCHARIDE_TRANSPORTER_5	chr07	23582270	23584330	+	1533	-	- && Q8VZ80.2 RecName: Full=Polyol transporter 5; AltName: Full=Protein POLYOL TRANSPORTER 5; Short=AtPLT5; AltName: Full=Sugar-proton symporter PLT5 && PF00083:Sugar (and other) transporter	Sugar_tr	130	126	158	230	190	129	10.64086174	9.622969078	10.61872282	20.72944598	19.28564292	13.21162005
Os04g0465000	1.583543382	140.3901798	167.2791897	151.0979229	86.69209902	103.5153511	99.69817713	152.9224308	96.63520908	0.663156391		0.019529803	0.660689585	Os07g0445600	chr07	15204094	15211471	-	2532	-	- && - && -	-	115	69	142	222	236	73	5.699145464	3.190553926	5.778059311	12.11410371	14.50343848	4.526553718
Os05g0502500	1.582284592	406.941805	694.783936	710.3160087	366.6135754	347.0116883	432.0254343	604.0139166	381.883566	0.662009109		0.019552564	0.660689585	Os01g0391500	chr01	16588798	16597542	+	336	-	- && - && -	-	31	56	29	4	10	13	11.57705294	19.51324285	8.892340272	1.644836475	4.631091886	6.074528791
Os06g0110100	1.581167166	423.067704	463.7793407	455.6303345	354.0797779	309.3697424	185.1537575	447.4924598	282.8677593	0.660989902		0.019572317	0.660689585	-	chr07	28051068	28053652	+	1456	-	- && Q7FAE1.1 RecName: Full=Momilactone A synthase; Short=OsMAS && -	-	31	25	22	363	261	2	2.671627603	2.010292876	1.556749225	34.44667156	27.89342267	0.215663744
Os10g0118900	1.577870859	436.3478562	748.7735157	420.5818473	314.3894193	322.3091613	380.9894626	535.2344064	339.2293478	0.657979132		0.019604637	0.66073511	Os01g0839300	chr01	36007402	36009895	+	486	-	- && A0L5Z9.1 RecName: Full=50S ribosomal protein L17 && PF01196:Ribosomal protein L17	-	77	62	107	121	109	109	19.88062616	14.93606243	22.68322814	34.39941961	34.89899367	35.21265312
Os04g0543200	1.574453089	407.8903873	660.266008	390.2064916	280.9659595	295.2540127	350.130503	486.1209623	308.7834918	0.654850773		0.019665111	1	Os12g0553600	chr12	22497610	22502497	-	480	-	- && - && PF18052:Rx N-terminal domain	-	0	1	0	1	1	19	0	0.243915536	0	0.287846383	0.324176432	6.214710224
Os08g0472800	1.574385623	380.3815007	293.8449258	269.4839244	232.9197359	221.1464319	144.7997335	314.570117	199.6219671	0.654788952		0.019681481	0.662278746	Os02g0206100	chr02	5955018	5957276	-	1476	-	- && Q9ZQ96.1 RecName: Full=UDP-glycosyltransferase 73C3 && PF00201:UDP-glucoronosyl and UDP-glucosyl transferase	UDPGT	392	574	704	302	276	195	33.32539552	45.53089999	49.140962	28.26979112	29.09681146	20.74229343
Os06g0535300	1.572578974	283.6261065	396.5136348	266.3685033	213.0745566	211.7359454	176.8455761	315.5027482	200.552026	0.653132471		0.019746972	1	HEAT_SHOCK_PROTEIN_90.1	chr04	483234	485978	+	1348	-	- && Q08277.1 RecName: Full=Heat shock protein 82 && -	-	0	0	0	4	8	2	0	0	0	0.409988914	0.923469955	0.232942442
Os04g0672200	1.572416007	259.9115491	303.5807516	183.0309891	167.1172993	143.5099185	163.7898624	248.8410966	158.1390268	0.652982955		0.019762252	0.663949415	Os02g0529900	chr02	19466313	19469350	-	2364	-	- && Q3E6Q1.1 RecName: Full=Pentatricopeptide repeat-containing protein At1g11290, chloroplastic; AltName: Full=Protein CHLORORESPIRATORY REDUCTION 22; Flags: Precursor && PF13041:PPR repeat family	-	137	287	244	72	63	121	7.271913394	14.21396116	10.6340747	4.20810956	4.146825425	8.036120087
Os01g0871500	1.567492772	275.0888658	274.3732741	295.9650036	175.4731643	171.7413779	192.2750559	281.8090479	179.829866	0.648458791		0.019856636	1	TAU_GLUTATHIONE_S-TRANSFERASE_8	chr10	20597074	20598092	+	705	-	- && Q06398.2 RecName: Full=Probable glutathione S-transferase GSTU6; AltName: Full=28 kDa cold-induced protein && PF02798:Glutathione S-transferase, N-terminal domain|PF13410:Glutathione S-transferase, C-terminal domain	GST_N	3	0	27	0	0	0	0.533958791	0	3.945772118	0	0	0
Os03g0707200	1.567191339	375.6385892	371.7315326	458.7457556	301.8556219	272.9041074	194.648822	402.0386258	256.4695171	0.648181329		0.019895453	0.667373567	-	chr07	28112614	28117560	-	1547	-	- && - && -	-	38	25	68	11	9	14	3.082257272	1.892040354	4.528725019	0.982436265	0.90526321	1.42084349
Os09g0132600	1.563483571	2575.400934	2696.823762	4163.760288	2283.240102	2066.778089	1685.373947	3145.328328	2011.797379	0.644764059		0.019963397	0.668601422	S-DOMAIN_RECEPTOR_LIKE_KINASE_4	chr05	24676774	24682608	+	2514	-	- && O81905.1 RecName: Full=Receptor-like serine/threonine-protein kinase SD1-8; AltName: Full=Arabidopsis thaliana receptor kinase 3; AltName: Full=S-domain-1 (SD1) receptor kinase 8; Short=SD1-8; Flags: Precursor && PF07714:Protein tyrosine and serine/threonine kinase|PF00954:S-locus glycoprotein domain|PF08276:PAN-like domain|PF01453:D-mannose binding lectin	Pkinase_Tyr	9	12	2	55	36	2	0.449213541	0.558851824	0.081963798	3.022730514	2.228229413	0.124903107
Os05g0591900	1.5604233	977.0397649	1745.368053	962.6651171	754.1168132	744.6047413	862.8639854	1228.357645	787.19518	0.641937445		0.020012521	0.669196103	Os05g0353300	chr05	16686998	16690968	+	1467	-	- && Q0WNN7.2 RecName: Full=Pentatricopeptide repeat-containing protein At2g30100, chloroplastic; Flags: Precursor && -	-	299	528	702	238	221	217	25.57506095	42.13902751	49.30197881	22.41552202	23.4414696	23.22405973
Os08g0457600	1.55312381	429.7077801	610.7018036	580.2471782	359.3021935	317.6039181	366.7468659	540.2189206	347.8843258	0.635172841		0.020058446	0.669682134	-	chr05	26237509	26238194	-	568	-	- && - && -	-	52	24	42	69	63	65	11.48763454	4.947019315	7.618304148	16.78428206	17.25897061	17.96691614
Os06g0646000	1.552749657	1340.346784	1887.865141	2829.581206	1164.59868	1259.828875	1477.669411	2019.264377	1300.698989	0.634825249		0.02010005	1	-	chr01	23294412	23295173	-	341	-	- && - && -	-	0	0	0	0	0	22	0	0	0	0	0	10.12923908
novel.946	1.552298398	228.6083333	251.3613221	216.5217658	156.6724681	145.8625402	145.9866165	232.1638071	149.5072083	0.634405913		0.020182216	0.671846347	BURP_DOMAIN-CONTAINING_PROTEIN_16	chr10	14171332	14172873	-	1035	-	- && Q7XES5.1 RecName: Full=BURP domain-containing protein 16; Short=OsBURP16; AltName: Full=Protein WGP1; Short=OsWGP1; Flags: Precursor && PF03181:BURP domain	-	0	4	0	20	23	0	0	0.452480994	0	2.669879495	3.457881942	0
Os10g0575700	1.552019016	1033.00612	1554.191836	2160.544527	1092.529344	1024.566714	942.3851505	1582.580828	1019.827069	0.634146234		0.020186252	0.671846347	Os10g0343500	chr10	10189694	10195055	-	1536	-	- && - && PF03004:Plant transposase (Ptta/En/Spm family)	-	302	424	387	216	177	101	24.67126	32.31880847	25.95835107	19.42963086	17.9310089	10.3237785
Os03g0213300	1.551288082	341.4896266	530.1599715	327.1192145	243.3645671	257.6120669	271.796221	399.5896042	257.5909517	0.633466627		0.020248168	0.672857336	Os04g0517100	chr04	25843038	25844912	-	800	-	- && Q7XBH4.2 RecName: Full=Myb-related protein Myb4; AltName: Full=OsMyb4; AltName: Full=Transcription factor RLTR1 && PF00249:Myb-like DNA-binding domain	Myb_DNA-binding	9	5	13	27	30	13	1.411653553	0.731746607	1.674213031	4.663111406	5.835175777	2.551302092
Os05g0449500	1.551231178	1190.470781	1132.896099	989.9250516	664.2912648	674.0260929	797.5854171	1104.430644	711.9675916	0.633413706		0.020419766	0.676628243	RAPID_ALKALIZATION_FACTOR_5	chr01	8577244	8577934	-	396	-	- && Q945T0.1 RecName: Full=Rapid alkalinization factor; Short=NtRALF; Flags: Precursor && PF05498:Rapid ALkalinization Factor (RALF)	-	2	4	14	32	27	7	0.633738969	1.182620779	3.642421512	11.16495062	10.6094105	2.775309191
Os07g0142900	1.54795504	6504.428804	7620.496419	10727.17367	5075.143484	4967.560541	6012.749588	8284.032965	5351.817871	0.63036357		0.020444278	0.676628243	UBIQUITIN-CONJUGATING_ENZYME_17	chr06	18015556	18017695	-	210	-	- && P35133.1 RecName: Full=Ubiquitin-conjugating enzyme E2 10; AltName: Full=E2 ubiquitin-conjugating enzyme 10; AltName: Full=Ubiquitin carrier protein 10/12; AltName: Full=Ubiquitin-conjugating enzyme E2-17 kDa 10/12; AltName: Full=Ubiquitin-protein ligase 10/12 && -	-	5	51	7	2	1	4	2.987626566	28.43358244	3.43428314	1.31586918	0.740974702	2.990537251
Os02g0786200	1.545810963	456.2680844	510.6883198	425.2549789	314.3894193	297.6066344	288.4125839	464.070461	300.1362125	0.628363903		0.020456793	0.676628243	Os11g0518900	chr11	18636476	18650782	+	3075	-	- && Q0WP44.1 RecName: Full=Protein HASTY 1; AltName: Full=Protein HASTY && -	-	358	187	450	169	146	94	14.60876522	7.119953977	15.07734061	7.593527999	7.388059953	4.799447588
Os01g0919700	1.545062007	867.0042186	1112.539373	1137.128698	653.8464336	535.2214175	828.4443767	1038.890763	672.5040759	0.627664738		0.020611687	0.680696178	Os11g0635500	chr11	25040876	25042999	+	1539	-	- && O48923.1 RecName: Full=Cytochrome P450 71D10 && PF00067:Cytochrome P450	p450	24	30	69	134	83	26	1.956808043	2.282250626	4.61921124	12.03007106	8.391935706	2.652425827
Os05g0407200	1.54312995	621.3214039	887.7303029	751.5953382	520.1525941	526.9872419	417.7828375	753.549015	488.3075578	0.625859559		0.020654591	0.681058798	ALPHA-GLUCOSIDASE_2	chr06	28045147	28058082	-	2885	-	- && Q653V7.1 RecName: Full=Probable alpha-glucosidase Os06g0675700; AltName: Full=Maltase; Flags: Precursor && PF16863:N-terminal barrel of NtMGAM and CtMGAM, maltase-glucoamylase|PF13802:Galactose mutarotase-like|PF01055:Glycosyl hydrolases family 31	Glyco_hydro_31	54	24	41	78	66	57	2.348678354	0.97397122	1.464183106	3.735517706	3.559760612	3.101969748
Os01g0323300	1.54041283	1305.249239	2279.068325	2278.930528	1196.977656	1202.189646	1407.64331	1954.416031	1268.936871	0.623317044		0.020687259	0.681083298	Os11g0429900	chr11	13781942	13782849	+	486	-	- && - && -	-	4	1	0	85	94	0	1.032759801	0.240904233	0	24.16488154	30.09637986	0
Os07g0108300	1.540036376	14631.88192	26713.33599	20883.44643	12891.01068	12824.14043	14692.42541	20742.88811	13469.19217	0.622964428		0.020814714	0.683159948	Os03g0710700	chr03	28655240	28657433	-	699	-	- && Q8L7U7.1 RecName: Full=ACD11 homolog protein; AltName: Full=Probable ceramide-1-phosphate transfer protein && PF08718:Glycolipid transfer protein (GLTP)	-	63	72	104	81	86	213	11.30938468	12.05968657	15.32898912	16.01068294	19.14449659	47.84217855
novel.1027	1.538913536	505.5943638	384.1225837	409.6778734	273.6545776	299.959256	270.6093379	433.131607	281.4077239	0.621912176		0.020823949	1	-	chr08	10397576	10398429	+	312	-	- && - && -	-	19	2	1	0	0	0	7.641429487	0.75050934	0.330219533	0	0	0
Os02g0517300	1.521889707	417.3762102	481.4808423	306.8689774	288.2773413	231.7332291	271.796221	401.9086767	263.9355972	0.605863809		0.020857186	0.683159948	Os12g0428200	chr12	13664455	13675555	+	783	-	- && F4K265.1 RecName: Full=Autophagy-related protein 101 && PF07855:Autophagy-related protein 101	-	142	98	177	51	70	13	22.75632802	14.65362298	23.28996612	8.999335195	13.91101931	2.606694347
Os04g0682800	1.518798169	772.145989	1212.552856	1334.957937	665.3357479	724.6074576	796.398534	1106.552261	728.7805798	0.602930164		0.020904673	0.683159948	-	chr03	5606412	5606988	-	471	-	- && - && -	-	1	2	4	13	22	2	0.26641256	0.497152684	0.874976596	3.813506222	7.268159495	0.666680279
Os05g0571700	1.513606178	452.4737552	332.7882292	364.5042676	237.0976684	234.0858507	288.4125839	383.2554173	253.198701	0.597989883		0.020910021	0.683159948	Os07g0146300	chr07	2369190	2370650	+	276	-	- && - && -	-	73	29	53	9	10	22	33.18863425	12.30182702	19.78445722	4.505421648	5.637850992	12.51474828
Os01g0695700	1.511175636	903.9989281	579.7241759	841.9425498	541.0422565	571.6870526	426.0910189	775.2218846	512.9401094	0.595671347		0.020910446	0.683159948	CAFFEIC_ACID_O-METHYLTRANSFERASE_7	chr04	6564647	6566873	+	936	-	- && Q6EPG8.1 RecName: Full=Acetylserotonin O-methyltransferase 1; Short=OsASMT1 && PF00891:O-methyltransferase domain|PF08100:Dimerisation domain	-	16	19	69	86	68	43	2.144962663	2.376612911	7.595049251	12.69476356	11.30461404	7.212754106
Os10g0377800	1.510135307	626.0643154	1137.321475	792.0958124	538.9532903	549.3371472	604.1234781	851.8272009	564.1379719	0.59467782		0.020992957	0.684806951	Os07g0418600	chr07	13354235	13355291	-	744	-	- && - && -	-	2	1	19	146	103	1	0.337312677	0.157364862	2.631104018	27.11327221	21.54204677	0.211025814
Os06g0195600	1.485763243	653.573202	812.4989213	670.5943898	509.7077629	523.4583095	404.7271238	712.222171	479.2977321	0.57120424		0.021079977	1	Os03g0843000	chr03	35431602	35432500	+	523	-	- && - && -	-	0	0	0	6	11	0	0	0	0	1.585081421	3.272756331	0
Os09g0548400	1.48283946	2204.505256	3774.845206	2726.77231	1863.357887	1979.731089	2028.383151	2902.040924	1957.157376	0.568362412		0.021079977	1	Os07g0572400	chr07	23110169	23111254	+	273	-	- && - && -	-	0	0	0	6	11	0	0	0	0	3.036621184	6.269785938	0
Os07g0597000	1.466309935	7073.578181	6779.675095	6364.026433	4411.896702	4404.107664	4971.853143	6739.093237	4595.952503	0.552190079		0.021129569	1	Os01g0601700	chr01	23648429	23651499	-	1953	-	- && - && PF13855:Leucine rich repeat	-	0	0	0	5	12	0	0	0	0	0.353728274	0.956096389	0
Os03g0731900	1.465160485	2165.613382	3139.361301	3567.157149	1965.717233	1953.852252	2136.38951	2957.377277	2018.652998	0.551058697		0.021184647	0.689493328	-	chr04	16429860	16432448	-	1889	-	- && - && -	-	27	28	27	47	63	34	1.793524895	1.735428692	1.472614793	3.437699525	5.189568716	2.825891473
Os01g0874100	1.463619933	637.4473029	914.2825553	896.4624189	603.7112438	562.2765661	506.7990671	816.0640924	557.5956257	0.549540969		0.021230762	0.689493328	Os09g0554300	chr09	21963654	21968219	+	1287	-	- && Q9FKY4.1 RecName: Full=Protein PIN-LIKES 7; AltName: Full=Auxin efflux carrier-like protein 7 && PF03547:Membrane transport protein	-	32	23	82	129	102	32	3.119945692	2.09232907	6.564364043	13.84883298	12.33230623	3.903731609
Os03g0265900	1.458105204	5050.252144	6650.454134	7752.725385	5089.766247	4548.793894	3703.075151	6484.477221	4447.211764	0.544094816		0.021233576	0.689493328	Os04g0350000	chr04	16685127	16693432	+	2400	-	- && - && PF13041:PPR repeat family|PF12854:PPR repeat|PF13812:Pentatricopeptide repeat domain	-	16	49	28	6	5	9	0.836535439	2.390372249	1.201999099	0.34541566	0.324176432	0.588762021
Os08g0524200	0.681702412	1272.997441	893.0407534	1280.438068	1558.368816	1591.548523	1906.134196	1148.825421	1685.350512	-0.552786006		0.021329115	0.690173119	2-OXOGLUTARATE-DEPENDENT_DIOXYGENASE_25	chr03	18569114	18572507	+	1133	-	- && Q39224.1 RecName: Full=Protein SRG1; Short=AtSRG1; AltName: Full=Protein SENESCENCE-RELATED GENE 1 && PF03171:2OG-Fe(II) oxygenase superfamily|PF14226:non-haem dioxygenase in morphine synthesis N-terminal	2OG-FeII_Oxy	0	22	18	40	31	43	0	2.273387517	1.636816324	4.877891046	4.257498066	5.958638873
Os02g0785800	0.674992636	587.1724412	450.5032145	723.5565484	928.5454943	862.2358221	818.9493122	587.0774014	869.9102095	-0.567056332		0.021348989	1	Os12g0610950	chr12	25812408	25815061	+	321	-	- && - && -	-	1	15	6	0	0	0	0.390904411	5.471002669	1.925766247	0	0	0
Os05g0355500	0.67387802	553.0234786	500.952494	545.1986909	673.6916129	769.3072683	930.5163199	533.0582212	791.1717337	-0.569440625		0.021382835	0.690173119	Os10g0394100	chr10	13149002	13154101	-	933	-	- && Q8L774.1 RecName: Full=Shewanella-like protein phosphatase 1; Short=AtSLP1; Flags: Precursor && PF00149:Calcineurin-like phosphoesterase	Metallophos	102	382	273	57	56	135	13.71810526	47.93606926	30.14660119	8.441025768	9.33961682	22.71750564
Os07g0568600	0.670242263	508.4401107	391.2031843	478.9959927	729.0492183	715.1969711	612.4316595	459.5464292	685.559283	-0.577245435		0.021408038	0.690173119	Os03g0842400	chr03	35414081	35416004	-	354	-	- && - && -	-	40	66	37	14	9	18	14.17856676	21.82837336	10.76851493	5.464202526	3.956051374	7.983213847
Os05g0495300	0.670052982	2022.377455	2013.545802	2154.313684	2484.825344	2672.578155	4081.690847	2063.412314	3079.698116	-0.577652919		0.021413306	0.690173119	-	chr09	10977513	10979959	-	1532	-	- && - && -	-	5	35	12	11	16	138	0.409531057	2.674791775	0.807011704	0.99205542	1.625114228	14.14258641
Os02g0586500	0.666178105	381.330083	262.8672981	354.3791491	520.1525941	452.879661	525.7891961	332.8588434	499.6071504	-0.586020156		0.02142032	0.690173119	ABERRANT_MICROSPORE_DEVELOPMENT_1	chr01	31678312	31689878	-	2286	-	- && P16128.3 RecName: Full=Uncharacterized protein At4g18490 && -	-	206	240	210	88	104	102	11.30750002	12.29180652	9.464559834	5.318736317	7.079128385	7.005392379
Os02g0592400	0.66048825	368.9985131	372.6166077	474.3228611	554.6205371	584.6264715	702.6347722	405.3126606	613.9605936	-0.598395198		0.021448616	0.690173119	Os02g0821900	chr02	35275236	35278555	+	876	-	- && O82775.2 RecName: Full=ATG8-interacting protein 1 && -	-	523	763	475	283	265	276	74.91575931	101.9767418	55.86590724	44.63590488	47.07219424	49.46676343
Os04g0348300	0.66023355	344.3353735	555.8271488	397.2161891	547.3091553	677.5550253	740.6150301	432.4595704	655.1597369	-0.598951643		0.021601979	0.694061188	Os05g0169600	chr05	4175620	4176804	+	678	-	- && C0LGV1.1 RecName: Full=LRR receptor-like serine/threonine-protein kinase RCH1; AltName: Full=Protein ROOT CLAVATA-HOMOLOG1 1; Flags: Precursor && PF00069:Protein kinase domain	Pkinase	4	4	9	15	15	20	0.740296848	0.69073426	1.367634879	3.05677575	3.442581579	4.631362999
Os02g0724600	0.658491121	351.9240318	334.5583794	380.0813731	425.1046301	516.4004446	678.897111	355.5212614	540.1340619	-0.602764107		0.021641001	0.694128135	Os11g0131200	chr11	1429209	1432687	-	807	-	- && - && PF04117:Mpv17 / PMP22 family	Mpv17_PMP22	54	95	52	24	27	14	8.396452357	13.78258789	6.638762946	4.10903387	5.206104782	2.723723518
Os11g0521500	0.655626722	268.4487898	292.9598507	451.7360582	498.2184486	501.1084041	547.1530912	337.7148996	515.4933146	-0.609053438		0.021669136	0.694128135	RECEPTOR-LIKE_CYTOPLASMIC_KINASE_35	chr01	14856256	14878542	-	2853	-	- && Q9LMN7.1 RecName: Full=Wall-associated receptor kinase 5; Flags: Precursor && PF13947:Wall-associated receptor kinase galacturonan-binding|PF00069:Protein kinase domain	Pkinase	80	55	86	33	28	8	3.518550741	2.257052275	3.105660883	1.598137647	1.52714029	0.440247334
Os03g0350300	0.644890938	1478.839799	930.2139067	1306.140292	1474.810166	1644.482509	2642.001694	1238.397999	1920.431457	-0.632872898		0.021716742	0.694610153	Os03g0178600	chr03	4144020	4144383	-	364	-	- && - && -	-	14	7	19	3	0	0	4.826165992	2.251528021	5.37786096	1.138732944	0	0
Os12g0169600	0.637667236	324.4151452	438.1121635	384.7545047	619.3784906	632.8552146	547.1530912	382.4272711	599.7955988	-0.649124338		0.021877381	0.698700675	-	chr07	1904186	1905597	-	556	-	- && - && -	-	3	2	37	1	1	0	0.677052064	0.421149126	6.856212743	0.248500475	0.279864546	0
Os05g0419200	0.632910745	1644.841701	985.0885615	2007.888893	2368.887718	2290.277143	2669.300004	1545.939719	2442.821622	-0.659926035		0.022148219	0.706163977	Os10g0161800	chr10	3941433	3941895	-	423	-	- && - && -	-	232	160	318	321	238	363	68.82135523	44.28537385	77.45404528	104.8495761	87.55062788	134.7332474
Os07g0613200	0.62827481	134.698686	119.4851355	136.2996727	199.4962761	171.7413779	250.4323259	130.1611647	207.2233266	-0.670532357		0.022201149	0.706163977	Os07g0213300	chr07	6222175	6231669	-	2034	-	- && Q8RWS8.1 RecName: Full=Pentatricopeptide repeat-containing protein At2g41720; AltName: Full=Protein EMBRYO DEFECTIVE 2654 && PF13041:PPR repeat family|PF13812:Pentatricopeptide repeat domain	-	49	79	58	23	24	15	3.022878797	4.54733388	2.937882332	1.56235205	1.836043509	1.15784075
Os11g0639000	0.624428142	225.7625865	265.5225233	262.4742269	298.7221725	394.0641206	515.1072485	251.2531122	402.6311806	-0.679392536		0.022235604	0.706163977	Os04g0201800	chr04	6912953	6925360	-	1209	-	- && - && PF01490:Transmembrane amino acid transporter protein	Aa_trans	14	10	21	4	0	0	1.453039223	0.968399149	1.789576822	0.45712577	0	0
Os03g0751400	0.62179851	297.8548409	430.1464878	425.2549789	481.5067187	551.6897688	822.5099614	384.4187692	618.5688163	-0.685480936		0.022305581	0.706163977	-	chr01	27587694	27591718	+	1143	-	- && Q9FFH1.1 RecName: Full=Homeobox-DDT domain protein RLT2; AltName: Full=Protein RINGLET 2 && -	-	330	282	408	359	298	785	36.22791269	28.88574532	36.77657535	43.39605313	40.56885113	107.8280984
Os06g0223800	0.619894075	108.1383817	108.8642346	88.78950109	149.3610863	183.504486	160.2292133	101.9307058	164.3649285	-0.68990638		0.022309667	0.706163977	Os11g0635300	chr11	25021621	25023695	+	1617	-	- && O48923.1 RecName: Full=Cytochrome P450 71D10 && PF00067:Cytochrome P450	p450	20	9	7	34	30	23	1.552013801	0.651648184	0.446010797	2.905165722	2.886914423	2.233193402
Os04g0412500	0.613120232	491.3656293	469.0897912	503.1405062	1027.771391	931.6381598	427.277902	487.8653089	795.5624842	-0.705758084		0.022314572	0.706163977	Os04g0684100	chr04	34930170	34932191	-	202	-	- && - && -	-	0	3	1	14	14	2	0	1.738803818	0.51004205	9.575879675	10.78448328	1.554487185
Os06g0103800	0.612759538	615.6299101	662.9212332	657.3538502	1055.972435	1150.43197	953.0670981	645.3016645	1053.157168	-0.706607058		0.022339236	1	Os05g0505075	chr05	24895872	24898803	-	2932	-	- && - && -	-	17	3	1	0	0	0	0.727546169	0.119794806	0.035139323	0	0	0
Os02g0778400	0.612437845	239.0427386	289.4195504	157.3287651	384.3697884	408.1798503	326.3928418	228.597018	372.9808268	-0.70736466		0.022342771	0.706163977	Os03g0745400	chr03	30626684	30631356	+	462	-	- && - && -	-	30	73	36	19	8	11	8.148072454	18.4995679	8.028194352	5.682162367	2.694453461	3.738171563
Os02g0164800	0.61090007	506.5429461	411.5599111	419.802992	814.6968342	886.9383491	487.8089381	445.9686164	729.8147071	-0.710991689		0.022504987	0.709840565	Os11g0132600	chr11	1484073	1491751	+	1974	-	- && Q9SG80.1 RecName: Full=Alpha-L-arabinofuranosidase 1; Short=AtASD1; AltName: Full=Beta-D-xylosidase; Flags: Precursor && PF06964:Alpha-L-arabinofuranosidase C-terminal domain	-	299	484	596	251	209	173	19.00639028	28.70641198	31.10688072	17.56825341	16.47486305	13.75965278
Os08g0557600	0.605733277	229.5569156	235.4299707	253.9068189	444.9498094	395.2404314	346.5698538	239.6312351	395.5866982	-0.723245424		0.022525643	0.709840565	Os07g0548300	chr07	21753822	21757186	+	1938	-	- && - && PF13812:Pentatricopeptide repeat domain|PF13041:PPR repeat family	-	181	654	509	179	156	188	11.71926582	39.50978584	27.05959935	12.76148671	12.52545471	15.23044513
Os12g0244500	0.605132255	95.8068119	137.186637	133.9631069	177.5621305	154.0967158	275.3568702	122.3188519	202.3385722	-0.724677609		0.022652312	1	DNA_POLYMERASE_ALPHA_CATALYTIC_SUBUNIT	chr01	37625916	37636099	-	4605	-	- && O48653.2 RecName: Full=DNA polymerase alpha catalytic subunit && PF03104:DNA polymerase family B, exonuclease domain|PF00136:DNA polymerase family B|PF08996:DNA Polymerase alpha zinc finger|PF12254:DNA polymerase alpha subunit p180 N terminal	DNA_pol_B	13	7	5	0	1	0	0.354233248	0.177970945	0.1118659	0	0.033790377	0
Os04g0619400	0.604151503	98.65255879	173.4747152	104.3666065	177.5621305	188.2097292	257.5536243	125.4979602	207.7751613	-0.727017715		0.02271019	0.713771286	Os12g0102200	chr12	96736	99805	+	780	-	- && Q9FQ24.1 RecName: Full=Protein TONNEAU 1b && PF16045:LisH	-	103	142	63	42	38	33	16.56983657	21.31446527	8.321532223	7.439721901	7.58074118	6.642443317
Os03g0641700	0.603944876	1712.191044	1203.702106	1366.112148	1691.018172	1839.750103	3559.4623	1427.335099	2363.410192	-0.727511218		0.022717292	0.713771286	Os03g0607500	chr03	22830703	22832836	+	552	-	- && - && PF05542:Protein of unknown function (DUF760)	-	585	1215	1279	490	460	458	132.9818564	257.7020659	238.7200074	122.6475893	129.6705728	130.2671525
Os07g0661201	0.600567169	223.8654219	120.3702106	176.8001469	255.8983646	225.8516751	385.7369949	173.6785931	289.1623448	-0.735602486		0.022765656	0.714174513	Os06g0146800	chr06	2449205	2449822	-	348	-	- && - && -	-	2	8	10	40	22	5	0.72115124	2.691481773	2.960588913	15.88117976	9.837077938	2.255793185
Os03g0452801	0.597246085	569.1493776	341.63898	570.9009149	761.428195	926.9329165	792.8378848	493.8964242	827.0663321	-0.743602603		0.02277176	1	Os11g0471200	chr11	16205716	16216386	-	630	-	- && - && -	-	20	2	5	1	0	0	3.983502088	0.371680816	0.817686462	0.21931153	0	0
Os05g0394900	0.596746532	382.2786653	361.1106317	421.3607025	515.9746616	489.345296	947.1326828	388.2499998	650.8175468	-0.744809817		0.02288109	0.714174513	Os03g0288700	chr03	9990513	9993307	-	675	-	- && Q6NLA5.1 RecName: Full=Lipid phosphate phosphatase gamma, chloroplastic; Short=AtLPPG; AltName: Full=Phosphatidic acid phosphatase gamma; AltName: Full=Plastidic phosphatidic acid phosphatase gamma; Flags: Precursor && PF01569:PAP2 superfamily	-	64	26	76	128	81	66	11.8973929	4.509727237	11.60024527	26.20041745	18.67256249	15.35142455
Os05g0386900	0.595678651	117.6242047	91.162733	102.808896	149.3610863	138.8046753	235.0028461	103.8652779	174.3895359	-0.74739384		0.02288583	1	Os04g0508975	chr04	25455143	25458887	-	1595	-	- && Q8RWW0.1 RecName: Full=Receptor-like serine/threonine-protein kinase ALE2; AltName: Full=Protein ABNORMAL LEAF SHAPE 2; Flags: Precursor && PF07714:Protein tyrosine and serine/threonine kinase|PF00069:Protein kinase domain	Pkinase	9	15	0	0	0	0	0.708039399	1.101060725	0	0	0	0
Os09g0382200	0.595520451	128.05861	82.31198223	151.0979229	181.740063	165.8598239	259.9273904	120.489505	202.5090924	-0.747777042		0.022890124	0.714174513	Os12g0114900	chr12	732978	733800	-	718	-	- && Q2QYL2.1 RecName: Full=Non-specific lipid-transfer protein 2B; Short=LTP 2B; AltName: Full=LTP B1; Flags: Precursor && PF00234:Protease inhibitor/seed storage/LTP family	-	14	3	30	43	76	10	2.446691394	0.489189932	4.304811735	8.274581263	16.47069114	2.186674174
Os02g0716500	0.593807816	576.738036	496.5271186	794.4323782	1173.999028	1133.963619	837.9394412	622.5658442	1048.634029	-0.751932013		0.022902762	0.714174513	Os01g0107900	chr01	416264	420497	-	1884	-	- && Q657X6.1 RecName: Full=Protein EXECUTER 2, chloroplastic; Short=OsEX2; Flags: Precursor && PF12014:Domain of unknown function (DUF3506)	-	424	1648	937	350	263	518	28.23973137	102.4134529	51.24081691	25.66783034	21.72188576	43.16754805
Os07g0685700	0.59005325	152.7217497	90.27765792	91.12606691	194.2738605	165.8598239	205.3307696	111.3751582	188.4881513	-0.761082937		0.022933868	0.714174513	Os01g0788900	chr01	33478985	33481343	-	2013	-	- && P0C7R4.1 RecName: Full=Pentatricopeptide repeat-containing protein At1g69290 && PF13041:PPR repeat family	-	39	50	59	17	11	18	2.43106424	2.908083883	3.019712448	1.166828855	0.850298838	1.403903478
Os03g0691400	0.589768178	145.1330913	88.50750777	136.2996727	205.7631748	245.8489588	175.658693	123.3134239	209.0902756	-0.761780114		0.0229393	0.714174513	Os09g0330000	chr09	9825477	9832295	-	1497	-	- && Q9ZVX4.1 RecName: Full=UDP-glycosyltransferase 90A1 && PF00201:UDP-glucoronosyl and UDP-glucosyl transferase	UDPGT	0	0	3	19	15	0	0	0	0.206469928	1.753613236	1.559165204	0
Os09g0480300	0.587652849	67.34934302	65.49555575	77.88552727	118.0265926	148.2151618	92.57687877	70.24347535	119.6062111	-0.766963949		0.022988093	0.714174513	Os02g0164800	chr02	3470539	3474137	+	627	-	- && Q55BI3.1 RecName: Full=Ubiquitin thioesterase OTU1 && PF02338:OTU-like cysteine protease	OTU	534	465	539	780	754	411	106.8684029	86.82926245	88.56835465	171.8814766	187.1227022	102.9159769
Os01g0931100	0.584808591	253.271473	272.6031239	276.4936218	632.9567712	488.1689852	250.4323259	267.4560729	457.1860274	-0.77396359		0.023025542	0.714174513	ATAXIA_TELANGIECTASIA-MUTATED_GENE	chr01	335708	371194	+	8988	-	- && Q9M3G7.1 RecName: Full=Serine/threonine-protein kinase ATM; AltName: Full=Ataxia telangiectasia mutated homolog; Short=AtATM && PF00454:Phosphatidylinositol 3- and 4-kinase|PF02260:FATC domain	PI3_PI4_kinase	299	597	265	150	173	161	4.17430067	7.776639508	3.037666996	2.305845525	2.995061295	2.812362718
Os09g0470500	0.584034987	85.37240664	52.21942958	88.78950109	144.1386707	110.5732159	132.9309028	75.46044577	129.2142631	-0.775873298		0.02302639	1	-	chr04	1774922	1775977	+	1056	-	- && - && -	-	0	0	0	0	0	21	0	0	0	0	0	3.12222284
Os10g0161800	0.582773673	220.0710927	141.6120124	247.6759767	335.2790818	279.9619722	430.8385512	203.1196939	348.6932017	-0.77899239		0.023031408	0.714174513	Os08g0525600	chr08	26138531	26143010	+	1743	-	- && Q43207.1 RecName: Full=70 kDa peptidyl-prolyl isomerase; AltName: Full=Peptidyl-prolyl cis-trans isomerase; Short=PPIase; AltName: Full=Rotamase && PF00254:FKBP-type peptidyl-prolyl cis-trans isomerase|PF00515:Tetratricopeptide repeat	FKBP_C	1928	5295	1909	1252	1166	1332	138.7986511	355.6716726	112.8407317	99.24507308	104.0935545	119.9817957
Os06g0172800	0.580205631	288.369018	238.970271	220.4160422	546.2646721	432.8823773	308.5895959	249.251777	429.2455484	-0.785363797		0.023083128	0.714739422	Os12g0430900	chr12	13811488	13815436	+	792	-	- && - && -	-	16	23	48	45	46	61	2.534955874	3.400034739	6.244151163	7.850355902	9.037645984	12.09241862
Os07g0582400	0.579942043	123.3156985	111.5194598	123.0591331	240.2311178	223.4990535	153.1079149	119.2980971	205.6126954	-0.786019364		0.023221758	1	WRINKLED4	chr06	2399691	2402590	-	1200	-	- && Q6X5Y6.1 RecName: Full=Ethylene-responsive transcription factor WRI1; AltName: Full=Protein ACTIVATOR OF SPORAMIN::LUC 1; AltName: Full=Protein WRINKLED 1 && PF00847:AP2 domain	AP2	23	2	0	0	0	0	2.405039386	0.195132429	0	0	0	0
Os10g0325400	0.57904893	253.271473	149.5776881	160.4441862	238.1421515	297.6066344	436.7729665	187.7644491	324.1739175	-0.788242834		0.023285926	0.719973848	-	chr11	24421573	24423535	-	1724	-	- && Q1MX30.1 RecName: Full=Receptor kinase-like protein Xa21; Contains: RecName: Full=Receptor kinase-like protein Xa21, processed; Flags: Precursor && PF00069:Protein kinase domain|PF13855:Leucine rich repeat	Pkinase	46	24	53	96	115	25	3.348082672	1.629876433	3.167349299	7.69371307	10.37966302	2.27672862
Os02g0681700	0.578367708	142.2873444	125.680661	81.00094836	201.5852423	148.2151618	252.806092	116.3229846	200.868832	-0.78994109		0.023355285	0.721073306	Os02g0269200	chr02	9641620	9642458	+	300	-	- && - && PF01221:Dynein light chain type 1	-	40	31	59	73	93	44	16.73070877	12.09821057	20.26227052	33.62045754	48.23745309	23.02713683
Os04g0661700	0.572451786	923.9191563	819.5795219	758.6050356	863.7875409	912.8171868	2594.526372	834.0345713	1457.0437	-0.804773907		0.023466074	0.723225375	HAP2_SUBUNIT_OF_CCAAT-BOX_BINDING_COMPLEX	chr08	5597606	5601049	+	582	-	- && Q84JP1.1 RecName: Full=Nuclear transcription factor Y subunit A-7; Short=AtNF-YA-7 && PF02045:CCAAT-binding transcription factor (CBF-B/NF-YA) subunit B	CBFB_NFYA	221	495	259	178	101	127	47.64802369	99.57788878	45.84945016	42.25703603	27.00356259	34.26014969
Os07g0588200	0.571868848	80.62949516	61.07018036	102.0300407	143.0941875	139.9809861	143.6128504	81.24323875	142.2293414	-0.806243776		0.02349279	0.723225375	Os01g0857925	chr01	37079120	37079350	+	81	-	- && - && -	-	117	101	150	138	136	225	181.249345	145.987965	190.7935078	235.3943755	261.2621911	436.1200157
Os03g0861100	0.571812727	50.27486169	95.58810839	64.64498764	108.6262446	149.3914726	110.3801247	70.16931924	122.7992806	-0.806385365		0.023526236	1	SUGAR_TRANSPORT_PROTEIN_10	chr02	21995524	22002502	+	1584	-	- && Q93Y91.1 RecName: Full=Sugar transport protein 5; AltName: Full=Hexose transporter 5 && PF00083:Sugar (and other) transporter	Sugar_tr	9	7	3	0	0	0	0.71295634	0.517396591	0.195129724	0	0	0
Os07g0250300	0.571789139	88.21815353	46.90897912	73.99125091	123.2490082	110.5732159	131.7440198	69.70612785	121.8554147	-0.806444879		0.023529953	1	-	chr01	24270847	24271385	+	539	-	- && - && -	-	20	4	0	0	0	0	4.656041402	0.868864246	0	0	0	0
Os05g0522600	0.570760741	52.17202628	47.7940542	46.73131636	96.09244711	85.87068897	74.77363285	48.89913228	85.57892298	-0.809041991		0.023529953	1	-	chr04	18075582	18076311	+	730	-	- && - && -	-	20	4	0	0	0	0	3.437816871	0.641531272	0	0	0	0
Os03g0270700	0.569722571	155.5674965	84.96720746	171.34816	212.0300735	278.7856614	232.62908	137.294288	241.1482716	-0.81166853		0.023542917	0.72372418	Os07g0142900	chr07	2193809	2196930	+	1131	-	- && Q94A68.1 RecName: Full=Uncharacterized oxidoreductase At1g06690, chloroplastic; Flags: Precursor && PF00248:Aldo/keto reductase family	Aldo_ket_red	6857	8610	13773	4859	4223	5066	760.7590852	891.2945409	1254.652034	593.5896341	581.0067151	703.2522015
Os02g0690200	0.568284628	94.8582296	89.39258285	105.1454618	207.852141	157.6256482	143.6128504	96.46542475	169.6968799	-0.815314404		0.023545748	1	MYB_TRANSCRIPTION_FACTOR_106	chr08	21019370	21021463	-	1078	-	- && Q9SPG2.1 RecName: Full=Transcription factor MYB28; AltName: Full=Myb-related protein 28; Short=AtMYB28; AltName: Full=Protein HIGH ALIPHATIC GLUCOSINOLATE 1; AltName: Full=Protein PRODUCTION OF METHIONINE-DERIVED GLUCOSINOLATE 1 && PF00249:Myb-like DNA-binding domain	Myb_DNA-binding	6	10	9	0	1	0	0.69840621	1.086080307	0.860163681	0	0.144345721	0
Os03g0218300	0.568225077	194.4593707	213.3030937	187.7041207	260.0762971	252.9068237	535.2842606	198.4888617	349.4224604	-0.815465593		0.023572576	1	Os01g0341000	chr01	13422910	13424625	-	1335	-	- && - && -	-	0	0	0	0	4	12	0	0	0	0	0.466231273	1.41126477
Os07g0424400	0.567260939	173.5905602	128.3358863	95.79919854	233.964219	287.0198371	179.2193422	132.575215	233.4011328	-0.81791557		0.023702111	0.727569535	-	chr05	26695069	26698809	+	1411	-	- && Q39160.1 RecName: Full=Myosin-5; AltName: Full=AtMYA1 && -	-	142	233	187	195	201	387	12.62806863	19.33346103	13.65437875	19.09455808	22.16622407	43.06182891
Os06g0108500	0.567136037	56.91493776	83.1970573	98.91461963	158.7614344	167.0361347	96.13752795	79.67553823	140.6450323	-0.818233263		0.023784322	0.729044146	DEFECTIVE_IN_RNA-DIRECTED_DNA_METHYLATION_1	chr07	14505905	14512599	-	2901	-	- && Q9SIW2.1 RecName: Full=Protein CHROMATIN REMODELING 35; AltName: Full=Protein DEFECTIVE IN MERISTEM SILENCING 1; AltName: Full=Protein DEFECTIVE IN RNA-DIRECTED DNA METHYLATION 1 && PF00271:Helicase conserved C-terminal domain|PF00176:SNF2 family N-terminal domain	SNF2_N	296	238	354	153	121	143	12.80323112	9.605277764	12.57224645	7.286948767	6.490233427	7.739213516
Os09g0442100	0.565247952	87.26957123	58.41495513	130.0688305	185.9179955	150.5677834	151.9210318	91.91778563	162.8022702	-0.823044236		0.023900744	0.731283548	BENTAZON_LETHAL	chr03	31443454	31446045	+	1542	-	- && Q9LVD6.1 RecName: Full=Cytochrome P450 81F2; AltName: Full=Protein INDOLE GLUCOSINOLATE MODIFIER 1 && PF00067:Cytochrome P450	p450	159	165	260	496	396	84	12.93863178	12.52795747	17.37186024	44.44258553	39.96073684	8.552703811
Os03g0581200	0.563373911	46.4805325	54.87465482	69.31811927	101.3148627	87.04699977	115.1276569	56.8911022	101.1631731	-0.827835338		0.023910454	1	-	chr10	22770445	22774120	+	390	-	- && - && -	-	18	2	1	0	0	0	5.79139919	0.600407472	0.264175626	0	0	0
Os03g0749300	0.561707715	297.8548409	160.1985891	340.3597542	661.1578154	474.0532555	286.0388177	266.1377281	473.7499629	-0.832108475		0.023925936	0.731283548	Os02g0132600	chr02	1708916	1717974	-	2713	-	- && O49711.2 RecName: Full=Pentatricopeptide repeat-containing protein At4g21880, mitochondrial; Flags: Precursor && -	-	103	174	143	65	55	56	4.763904359	7.508966287	5.430547242	3.310286455	3.154536604	3.240759129
Os04g0496600	0.561384127	209.6366874	182.325466	178.3578575	216.208006	259.9646885	540.0317928	190.1066703	338.7348291	-0.832939821		0.024012377	1	-	chr07	13980678	13981362	+	685	-	- && - && -	-	11	11	3	0	1	0	2.01501237	1.88010807	0.451219683	0	0.227160128	0
Os02g0760500	0.558183828	68.29792531	46.90897912	59.971856	131.6048732	107.0442835	74.77363285	58.39292014	104.4742632	-0.841187769		0.024148874	0.736226734	Os01g0871500	chr01	37790484	37792882	+	1638	-	- && Q0WP01.1 RecName: Full=Protein NRT1/ PTR FAMILY 5.10; Short=AtNPF5.10 && PF00854:POT family	-	290	310	380	168	146	162	22.21568472	22.15789481	23.90160427	14.17089886	13.86952647	15.52778957
Os07g0584000	0.557426625	68.29792531	63.72540559	82.55865891	123.2490082	157.6256482	104.4457094	71.52732994	128.440122	-0.843146181		0.024254223	0.736226734	Os10g0563800	chr10	22261588	22261963	-	90	-	- && - && -	-	44	39	36	47	42	125	61.34593216	50.73443142	41.21139768	72.15349336	72.61552078	218.0600079
Os02g0250400	0.557389851	211.533852	163.7388894	252.3491084	384.3697884	355.2458639	386.9238779	209.2072832	375.5131768	-0.843241361		0.024258603	0.736226734	-	chr06	12052515	12054568	-	1098	-	- && - && -	-	9	29	1	0	2	0	1.028527179	3.092262528	0.093832873	0	0.283432946	0
Os01g0857925	0.555858353	110.9841286	89.39258285	116.8282909	144.1386707	159.9782699	267.0486888	105.7350008	190.3885431	-0.847210801		0.024259451	0.736226734	ABC_TRANSPORTER_A_FAMILY_MEMBER_6	chr09	11779735	11785476	+	1395	-	- && Q9STT5.2 RecName: Full=ABC transporter A family member 7; Short=ABC transporter ABCA.7; Short=AtABCA7; AltName: Full=Probable ABC2 homolog 6 && -	-	10	79	18	3	3	12	0.899500472	6.630306173	1.329399925	0.29713175	0.334633736	1.35056521
Os05g0556600	0.553383918	113.8298755	68.15078098	77.106672	109.6707277	134.0994321	224.3208986	86.36244283	156.0303528	-0.853647378		0.024275231	0.736226734	MAPK/ERK_KINASE_19	chr05	27075999	27077365	-	1274	-	- && Q40541.1 RecName: Full=Mitogen-activated protein kinase kinase kinase NPK1; AltName: Full=Nicotiana protein kinase 1 && PF00069:Protein kinase domain	Pkinase	34	4	25	33	24	102	3.348768239	0.367596412	2.021752241	3.578874967	2.931328491	12.57011537
Os08g0525900	0.553070193	128.05861	57.52988005	90.34721163	126.3824576	159.9782699	212.4520679	91.97856722	166.2709318	-0.854465502		0.024374517	0.736226734	Os11g0123066	chr11	1033365	1037017	+	303	-	- && - && -	-	17	11	7	2	1	0	7.040149731	4.250409334	2.380196235	0.91198854	0.513546823	0
Os07g0523100	0.551802633	145.1330913	85.85228254	176.8001469	236.0531853	228.2042967	275.3568702	135.9285069	246.5381174	-0.857775754		0.024430373	0.736226734	Os10g0394700	chr10	13186553	13187289	-	222	-	- && - && -	-	77	78	26	22	21	10	43.52245187	41.13602547	12.06640022	13.69215228	14.71936232	7.072216471
Os01g0582600	0.551761503	158.4132434	64.61048067	122.2802778	186.9624786	177.622932	261.1142734	115.101334	208.5665613	-0.857883293		0.024446315	0.736226734	CADMIUM_TOLERANT_4	chr02	6078179	6079111	-	183	-	- && - && -	-	7	17	57	82	54	34	4.7997935	10.87623372	32.09084245	61.91056633	45.91613726	29.1699945
Os07g0232850	0.551393581	76.83516598	76.11645668	136.2996727	124.2934914	229.3806075	172.0980439	96.41709846	175.2573809	-0.858845622		0.024451346	0.736226734	-	chr04	16863765	16872533	-	6641	-	- && Q580X6.1 RecName: Full=ATP-dependent DNA helicase PIF5; AltName: Full=DNA repair and recombination helicase PIF5; Flags: Precursor && PF02689:Helicase|PF05970:PIF1-like helicase	-	666	1041	679	451	329	366	12.58393168	18.35261479	10.53400806	9.383072581	7.708770087	8.65278923
Os07g0635700	0.551053648	128.05861	124.795586	145.645936	199.4962761	177.622932	346.5698538	132.8333773	241.2296873	-0.859735316		0.024463057	0.736226734	Os05g0556400	chr05	27666328	27669347	+	1110	-	- && Q9M363.1 RecName: Full=Cytochrome b561 and DOMON domain-containing protein At3g61750; AltName: Full=Protein b561A.tha9; Flags: Precursor && PF03188:Eukaryotic cytochrome b561	Cytochrom_B561	1	1	4	21	19	0	0.11304533	0.105476988	0.371273853	2.613956344	2.663503658	0
Os01g0839300	0.550659468	73.04083679	54.87465482	83.33751418	126.3824576	128.217878	129.3702537	70.4176686	127.9901964	-0.860767673		0.024467271	0.736226734	Os12g0194266	chr12	4818369	4822111	+	600	-	- && - && -	-	30	24	2	4	2	1	6.274015789	4.683178284	0.343428314	0.921108426	0.518682291	0.261672009
Os12g0139400	0.549214297	515.0801867	499.1823438	653.4595738	620.4229737	728.13639	1688.934596	555.9073681	1012.497987	-0.864558912		0.024542445	0.736437161	UDP-GLUCOSYLTRANSFERASE_75K2	chr05	4799225	4800863	-	1584	-	- && F8WKW0.1 RecName: Full=Crocetin glucosyltransferase, chloroplastic; AltName: Full=UDP-glucose glucosyltransferase 1; Short=GjUGT1; AltName: Full=UDP-glycosyltransferase 75L6; Flags: Precursor && PF00201:UDP-glucoronosyl and UDP-glucosyl transferase	UDPGT	5	16	2	40	39	4	0.396086855	1.182620779	0.130086483	3.489047068	3.831176015	0.396472742
Os02g0728401	0.548514567	100.5497234	58.41495513	112.9340145	156.6724681	134.0994321	205.3307696	90.63289768	165.3675566	-0.86639816		0.024547994	0.736437161	Os03g0265800	chr03	8788679	8789277	+	351	-	- && - && PF06127:Protein of unknown function (DUF962)	-	36	41	55	43	36	176	12.86977598	13.67594798	16.14406604	16.92635142	15.95945512	78.72525412
novel.1619	0.547915112	174.5391425	221.2687694	277.2724771	354.0797779	423.4718908	452.2024463	224.3601297	409.9180383	-0.867975701		0.024621008	0.736437161	CELLULOSE_SYNTHASE_A3	chr07	13741551	13747205	-	3282	-	- && Q69V23.1 RecName: Full=Probable cellulose synthase A catalytic subunit 3 [UDP-forming]; AltName: Full=OsCesA3 && PF14569:Zinc-binding RING-finger|PF03552:Cellulose synthase	-	183	145	123	224	244	151	6.996617242	5.17261465	3.861214133	9.429994854	11.56841673	7.223486915
Os06g0484500	0.54702395	81.57807746	72.57615637	111.376304	125.3379745	125.8652564	235.0028461	88.51017928	162.0686923	-0.870324095		0.024638335	0.736437161	Os05g0394900	chr05	19217268	19218684	-	1122	-	- && - && -	-	403	408	541	494	416	798	45.0700243	42.57434804	49.67773205	60.83256182	57.69300352	111.6653816
Os02g0185300	0.544831059	51.22344398	36.28807819	45.17360582	89.82554838	90.5759322	62.90480224	44.228376	81.10209427	-0.876119146		0.024665092	0.736437161	PENTATRICOPEPTIDE_REPEAT_PROTEIN_920	chr05	11261810	11264629	-	2820	-	- && Q9LN69.2 RecName: Full=Putative pentatricopeptide repeat-containing protein At1g19290 && PF01535:PPR repeat|PF13041:PPR repeat family|PF12854:PPR repeat	PPR	65	116	49	27	31	19	2.892276782	4.816034406	1.790211424	1.322868484	1.710547982	1.057823017
Os04g0667600	0.544643283	215.3281812	243.3956464	206.3966473	400.0370352	288.1961479	532.9104944	221.7068249	407.0478925	-0.876616456		0.024686384	1	SUBTILISIN_45	chr04	28874207	28881309	-	2658	-	- && Q9FLI4.1 RecName: Full=Subtilisin-like protease SBT1.3; AltName: Full=Subtilase subfamily 1 member 3; Short=AtSBT1.3; Flags: Precursor && PF05922:Peptidase inhibitor I9|PF00082:Subtilase family|PF02225:PA domain	Peptidase_S8	2	11	7	0	0	0	0.094417092	0.484527475	0.271331625	0	0	0
Os04g0456700	0.543898605	74.93800139	66.38063083	70.09697454	152.4945356	162.3308915	73.58674979	70.47186892	129.4707256	-0.878590368		0.02475601	0.736437161	Os03g0773300	chr03	32043966	32048393	-	2283	-	- && C0LGK4.1 RecName: Full=Probable LRR receptor-like serine/threonine-protein kinase At2g16250; Flags: Precursor && PF07714:Protein tyrosine and serine/threonine kinase	Pkinase_Tyr	265	505	312	360	356	875	14.56517025	25.89799643	14.08010959	21.78705869	24.26424385	60.17424659
Os03g0803800	0.543108116	336.7467151	481.4808423	377.7448073	504.4853473	556.3950121	1141.781505	398.6574549	734.2206214	-0.880688673		0.024827274	0.736437161	Os11g0119100	chr11	851565	855058	+	501	-	- && - && -	-	12	50	13	5	2	6	3.005516546	11.68457656	2.673394061	1.378904829	0.621176397	1.880277912
novel.1559	0.541230117	134.698686	206.2224931	145.645936	203.6742085	236.4384724	459.3237447	162.1890384	299.8121419	-0.885685973		0.024827319	0.736437161	RESPIRATORY_BURST_OXIDASE_HOMOLOG_E	chr01	35813149	35817706	+	2614	-	- && Q9FJD6.1 RecName: Full=Putative respiratory burst oxidase homolog protein H; AltName: Full=NADPH oxidase RBOHH; Short=AtRBOHH && PF08022:FAD-binding domain|PF08030:Ferric reductase NAD binding domain|PF08414:Respiratory burst NADPH oxidase|PF01794:Ferric reductase like transmembrane component	FAD_binding_8	2327	1537	3480	1332	1178	909	111.7034028	68.84128752	137.161117	70.40453844	70.12330594	54.59675361
Os10g0457600	0.540251958	367.1013486	446.9629142	421.3607025	1008.970695	1005.745741	271.796221	411.8083218	762.1708854	-0.888295699		0.024840689	0.736437161	Os12g0171600	chr12	3636454	3637403	+	549	-	- && - && -	-	0	4	2	4	3	30	0	0.853037939	0.375331491	1.006675875	0.850298838	8.579410146
Os07g0252400	0.539824314	64.50359613	53.98957974	45.95246109	96.09244711	76.4602025	131.7440198	54.81521232	101.4322231	-0.889438137		0.024896784	0.736437161	Os08g0457600	chr08	22446547	22450402	+	2157	-	- && Q7XAP4.1 RecName: Full=Probable GTP diphosphokinase RSH2, chloroplastic; AltName: Full=RelA/SpoT homolog 2; Short=OsRSH2; AltName: Full=ppGpp synthetase RSH2; Flags: Precursor && PF13328:HD domain|PF04607:Region found in RelA / SpoT proteins	-	453	690	745	344	270	309	26.35261152	37.45239935	35.58471403	22.03486081	19.4776382	22.49141889
Os04g0142400	0.538858022	614.6813278	1075.366219	806.8940625	1746.375778	2277.337724	610.0578934	832.3138699	1544.590465	-0.892022892		0.024913532	1	MALECTIN/MALECTIN-LIKE_RECEPTOR-LIKE_KINASE_44	chr08	5982519	5985990	+	654	-	- && C0LGH3.2 RecName: Full=Probable LRR receptor-like serine/threonine-protein kinase At1g56140; Flags: Precursor && -	-	11	6	2	0	0	0	2.110525189	1.07412346	0.315071848	0	0	0
novel.2464	0.537490249	668.7505187	505.3778694	576.3529018	675.7805791	933.9907814	1647.393689	583.4937633	1085.721683	-0.895689514		0.024913532	1	-	chr10	19553014	19553860	-	601	-	- && - && -	-	11	6	2	0	0	0	2.296644715	1.168846494	0.342856886	0	0	0
Os06g0203600	0.535724149	193.5107884	206.2224931	136.2996727	322.7452843	336.424891	340.6354385	178.6776514	333.268538	-0.900437765		0.024921279	0.736437161	Os03g0184100	chr03	4416654	4419091	+	639	-	- && - && -	-	460	499	1033	595	569	1828	90.33011778	91.42824585	166.5546706	128.6524679	138.5587905	449.1421909
Os03g0741100	0.533174339	492.3142116	480.5957672	331.0134909	736.3606001	876.3515518	832.0050259	434.6411566	814.9057259	-0.907320748		0.024932263	0.736437161	-	chr05	16426533	16432048	-	3966	-	- && - && PF04827:Plant transposon protein	DUF635	207	274	298	122	117	126	6.549275181	8.088696734	7.741424929	4.250197729	4.590455982	4.98799897
novel.143	0.531414102	313.0321577	249.5911719	317.7729513	374.9694403	350.5406207	931.703203	293.465427	552.4044213	-0.912091583		0.024933822	0.736437161	Os07g0584000	chr07	23673059	23676367	+	333	-	- && Q8S5M8.1 RecName: Full=Putative yippee-like protein Os10g0369500 && PF03226:Yippee zinc-binding/DNA-binding /Mis18, centromere assembly	-	72	72	106	118	134	88	27.13087909	25.31447721	32.79585701	48.95981723	62.61570002	41.49033663
Os06g0699200	0.529931978	172.6419779	88.50750777	115.2705804	167.1172993	190.5623509	352.5042692	125.4733553	236.7279731	-0.916120906		0.024957536	0.736437161	-	chr03	2250799	2258903	-	1873	-	- && - && -	-	18	47	50	13	9	0	1.205897322	2.937925512	2.750360229	0.95897567	0.747700046	0
Os03g0331700	0.529395842	41.73762102	74.34630653	37.38505309	97.13693023	105.8679727	86.64246346	51.15632688	96.54912213	-0.917581232		0.025097479	0.739543662	Os05g0407200	chr05	19838548	19846592	-	2167	-	- && Q40153.1 RecName: Full=LEC14B protein && -	-	655	1003	965	498	448	352	37.92782964	54.19044554	45.88024776	31.75209941	32.16931239	25.50305879
Os06g0303700	0.529316884	1125.018603	852.3272998	1012.511855	1204.289038	1345.699564	3098.951673	996.6192525	1882.980092	-0.917796421		0.025252612	0.742406064	A-TYPE_RESPONSE_REGULATOR_10	chr12	1915773	1917702	+	606	-	- && Q2QXY3.2 RecName: Full=Two-component response regulator ORR10; AltName: Full=OsRR10; AltName: Full=OsRRA2 >B8BLZ4.1 RecName: Full=Two-component response regulator ORR10; AltName: Full=Type A response regulator 10; Short=OsRR10 && PF00072:Response regulator receiver domain	Response_reg	543	564	839	594	619	1423	112.4353325	108.9650393	142.6417601	135.4302983	158.9427417	368.672544
novel.166	0.528074258	2258.574447	2168.43394	1672.202271	2495.270175	2911.369249	6143.306724	2033.070219	3849.98205	-0.921187279		0.025257554	1	Os06g0230400	chr06	6766098	6770111	-	576	-	- && - && -	-	12	5	2	0	0	0	2.614173246	1.016314732	0.357737827	0	0	0
Os12g0538700	0.528041988	48.3776971	93.81795824	58.41414545	185.9179955	116.45477	77.14739897	66.8699336	126.5067215	-0.921275444		0.025284499	0.742406064	-	chr06	25646183	25647941	+	1314	-	- && - && -	-	5	3	0	135	117	0	0.477474565	0.267304697	0	14.1951641	13.85521189	0
Os04g0441800	0.528028863	61.65784924	63.72540559	60.75071127	122.2045251	138.8046753	91.38999571	62.04465537	117.4663987	-0.921311302		0.025299016	0.742406064	Os03g0106550	chr03	388271	388906	+	231	-	- && - && -	-	17	13	15	1	4	0	9.234482114	6.588887197	6.69016196	0.598122354	2.694453461	0
Os07g0105600	0.525448804	863.2098894	901.8915042	1106.753343	1280.536306	1091.61643	3094.20414	957.284912	1822.118959	-0.92837789		0.025479054	0.743436605	-	chr08	24980286	24982140	+	1335	-	- && - && -	-	34	9	0	0	0	2	3.195753361	0.789299711	0	0	0	0.235210795
Os12g0621100	0.525045483	73.98941909	52.21942958	73.21239564	166.0728162	150.5677834	62.90480224	66.4737481	126.5151339	-0.92948569		0.025537954	0.743436605	Os07g0113300	chr07	726627	727559	+	363	-	- && - && -	-	175	56	144	60	34	40	60.49326519	18.06184462	40.87080761	22.83739899	14.57454372	17.30062872
Os05g0386800	0.523594951	145.1330913	73.46123145	65.42384291	220.3859385	212.9122562	108.0063586	94.67272188	180.4348511	-0.933476908		0.025662829	0.743436605	Os02g0780800	chr02	33084470	33093837	-	969	-	- && Q9FT72.1 RecName: Full=ATP-dependent DNA helicase Q-like 3; AltName: Full=RecQ-like protein 3; Short=AtRecQ3; Short=AtRecQl3 && PF00270:DEAD/DEAH box helicase	DEAD	30	30	12	5	7	2	3.884839498	3.624750994	1.275894665	0.712932218	1.124079269	0.324052024
Os04g0643550	0.520170317	96.75539419	65.49555575	101.2511855	135.7828057	157.6256482	213.638951	87.83404513	169.0158016	-0.942944021		0.025671332	0.743436605	-	chr04	30804578	30807362	+	2175	-	- && Q7XPE8.2 RecName: Full=Probable nucleoredoxin 3; Short=OsNrx3 && -	-	191	184	241	87	84	107	11.01919095	9.904652923	11.41603085	5.526650555	6.00956034	7.723835865
Os06g0598800	0.519795177	27.50888658	66.38063083	34.269632	84.60313278	72.93127008	89.01622958	42.71971647	82.18354415	-0.943984849		0.025737309	0.743436605	P-450_72A1	chr03	14567492	14571380	+	627	-	- && F4IK45.1 RecName: Full=Cytochrome P450 709B2 && PF00067:Cytochrome P450	p450	50	293	53	51	37	25	10.00640477	54.71177182	8.708947675	11.23840424	9.182413769	6.26009592
Os07g0162500	0.51754573	36.99470954	60.18510528	91.90492218	143.0941875	149.3914726	73.58674979	63.02824567	122.0241366	-0.95024175		0.025747386	0.743436605	NON-YELLOW_COLORING_1	chr01	7024297	7030591	+	1517	-	- && Q5N800.1 RecName: Full=Probable chlorophyll(ide) b reductase NYC1, chloroplastic; AltName: Full=Protein NON-YELLOW COLORING 1; Short=OsNYC1; Flags: Precursor && PF00106:short chain dehydrogenase	adh_short	2578	5814	5173	2021	1587	2501	213.2420924	448.7145443	351.3292027	184.0698875	162.7848641	258.8431229
Os12g0548800	0.513620446	29.40605118	27.43732741	35.04848727	57.44657164	58.81554039	62.90480224	30.63062195	59.72230476	-0.961225461		0.025752147	0.743436605	F-BOX_PROTEIN_72	chr02	5628122	5631254	-	1983	-	- && Q708Y0.1 RecName: Full=EIN3-binding F-box protein 2 && -	-	430	960	296	204	206	257	27.20954906	56.67991872	15.37893811	14.21377601	16.1646826	20.34786881
Os03g0773300	0.513543208	251.3743084	446.9629142	243.0028451	376.0139235	418.7666476	1038.522678	313.7800226	611.1010832	-0.961442429		0.025820705	0.743436605	Os07g0273301	chr07	10128299	10137995	-	1869	-	- && B2ZX90.1 RecName: Full=Chromatin assembly factor 1 subunit FSM; Short=CAF-1 subunit FSM; AltName: Full=CAF-1 p150 homolog; AltName: Full=Protein FASCIATA 1 homolog; AltName: Full=Protein FLATTENED SHOOT MERISTEM && PF12253:Chromatin assembly factor 1 subunit A	-	20	10	0	1	0	0	1.342753513	0.626428342	0	0.073925235	0	0
Os03g0259900	0.513448634	66.40076072	50.44927943	27.25993455	82.51416654	92.92855381	104.4457094	48.03665823	93.29614324	-0.96170814		0.02586356	0.743436605	Os06g0699200	chr06	29383237	29385814	-	1146	-	- && Q9LU72.1 RecName: Full=Probable inactive purple acid phosphatase 28; Flags: Precursor && PF00149:Calcineurin-like phosphoesterase	Metallophos	182	100	148	160	162	297	19.92793846	10.21635751	13.3055996	19.29022881	21.99647413	40.68931246
Os12g0515600	0.508556017	86.32098894	60.18510528	69.31811927	136.8272888	124.6889456	162.6029794	71.9414045	141.3730713	-0.975521402		0.025879363	0.743436605	Os02g0696650	chr02	28630069	28630932	-	267	-	- && - && -	-	11	104	20	12	8	8	5.169601025	45.60398329	7.717490201	6.209719725	4.66231273	4.7042159
Os09g0271100	0.508428984	1132.607261	1036.422916	670.5943898	968.2358529	945.7538894	3671.029308	946.5415224	1861.673017	-0.975881818		0.025896203	0.743436605	Os09g0363100	chr09	11880515	11885069	+	2844	-	- && A7XN92.1 RecName: Full=CRM-domain containing factor CFM3, chloroplastic/mitochondrial; AltName: Full=Protein CRM FAMILY MEMBER 3; Short=ZmCFM3; Flags: Precursor && PF01985:CRS1 / YhbY (CRM) domain	-	327	807	727	248	228	321	14.42758905	33.22191346	26.33674939	12.04825367	12.47463738	17.72082596
novel.77	0.504602556	370.8956777	254.0165473	305.3112669	451.2167082	506.9899581	885.4147636	310.0744973	614.5404766	-0.98678058		0.025904456	1	-	chr06	21818731	21819546	+	816	-	- && - && -	-	12	11	2	1	0	0	1.845298762	1.578276995	0.252520819	0.169321402	0	0
Os03g0116300	0.503854926	118.572787	55.75972989	149.5402124	271.5656114	276.4330398	94.95064489	107.9575764	214.316432	-0.988919695		0.025935219	0.743436605	PHOSPHATE_DEFICIENCY_RESPONSE_2	chr05	19609681	19624705	-	3612	-	- && Q9LT02.1 RecName: Full=Probable manganese-transporting ATPase PDR2; AltName: Full=Protein MALE GAMETOGENESIS IMPAIRED ANTHERS; AltName: Full=Protein PHOSPHATE DEFICIENCY RESPONSE 2 && PF13246:Cation transport ATPase (P-type)|PF00122:E1-E2 ATPase	E1-E2_ATPase	349	454	293	211	175	104	12.12420548	14.7159672	8.357516278	8.07117433	7.538986791	4.520579565
Os03g0138700	0.502432953	216.2767635	115.0597601	171.34816	492.996033	388.1825666	118.6883061	167.5615612	333.2889686	-0.992997006		0.025944793	0.743436605	BETA-GALACTOSIDASE_13	chr12	13761554	13782378	-	2760	-	- && Q0INM3.1 RecName: Full=Beta-galactosidase 15; Short=Lactase 15; Flags: Precursor && PF17834:Beta-sandwich domain in beta galactosidase|PF01301:Glycosyl hydrolases family 35|PF02140:Galactose binding lectin domain	-	352	657	386	273	205	137	16.00328665	27.8700012	14.40905752	13.66644567	11.55759453	7.793275064
Os08g0526900	0.502308961	151.7731674	103.5537841	80.22209309	204.7186917	189.3860401	272.9831041	111.8496815	222.3626119	-0.993353083		0.026020155	0.743436605	Os01g0633800	chr01	25402257	25406520	-	4264	-	- && - && -	-	11	44	0	3	1	0	0.323706256	1.208136987	0	0.09720891	0.036492657	0
novel.752	0.50180143	92.96106501	65.49555575	84.11636945	103.403829	81.16544574	299.0945314	80.8576634	161.2212687	-0.994811513		0.02602982	0.743436605	-	chr07	20267745	20305955	+	1868	-	- && Q96499.3 RecName: Full=60S ribosomal protein L44 && PF00935:Ribosomal protein L44	-	179	122	356	149	33	21	12.02407737	7.646517006	19.63498069	11.02075659	2.748905077	1.765025331
Os08g0206700	0.499401995	29.40605118	92.93288316	59.19300073	91.91451463	95.28117543	176.8455761	60.51064502	121.3470887	-1.001726509		0.026041876	0.743436605	Os08g0425000	chr08	20402026	20405973	+	1644	-	- && - && -	-	20	23	36	11	3	1	1.526524523	1.63797294	2.256098413	0.924470135	0.283950159	0.095500733
Os03g0661800	0.495952704	146.0816736	102.668709	105.9243171	246.4980165	236.4384724	231.4421969	118.2248999	238.1262286	-1.01172555		0.026052939	0.743436605	BETA-TUBULIN_1	chr01	10099352	10102948	-	1344	-	- && Q43594.2 RecName: Full=Tubulin beta-1 chain; AltName: Full=Beta-1-tubulin && PF00091:Tubulin/FtsZ family, GTPase domain|PF03953:Tubulin C-terminal domain	Tubulin	25	7	31	73	56	15	2.334083255	0.609788839	2.37640128	7.504566416	6.483528641	1.75226792
Os07g0622900	0.495333695	70.19508991	43.36867881	36.60619782	99.22589647	111.7495267	91.38999571	50.05665551	100.788473	-1.013527331		0.026064424	0.743436605	PRE-HARVEST_SPROUTING_3	chr11	21485902	21490094	+	1761	-	- && Q2VEX9.1 RecName: Full=Prolycopene isomerase, chloroplastic; Short=CrtISO; AltName: Full=Carotenoid isomerase; Flags: Precursor && PF01593:Flavin containing amine oxidoreductase	Amino_oxidase	412	881	604	292	188	345	29.35712101	58.57297088	35.33742788	22.91002218	16.61197117	30.75872002
Os11g0433600	0.493568168	119.5213693	149.5776881	133.9631069	225.6083541	217.6174994	373.8681643	134.3540548	272.3646726	-1.018678743		0.026094295	1	Os04g0638401	chr04	32453293	32455327	-	981	-	- && - && PF02458:Transferase family	-	24	1	0	0	0	0	3.06985482	0.119347051	0	0	0	0
Os07g0561300	0.493443464	139.4415975	95.58810839	95.02034327	134.7383226	129.3941889	404.7271238	110.0166831	222.9532118	-1.019043298		0.026098843	1	-	chr01	11577646	11578505	-	560	-	- && - && -	-	22	2	0	0	0	0	4.929583834	0.418140918	0	0	0	0
Os06g0289900	0.492097358	38.89187414	20.35672679	53.74101382	92.95899775	81.16544574	55.78350387	37.66320491	76.63598245	-1.022984324		0.026100318	0.743436605	Os05g0223200	chr05	7552500	7553849	+	315	-	- && P49311.1 RecName: Full=Glycine-rich RNA-binding protein GRP2A && PF00076:RNA recognition motif. (a.k.a. RRM, RBD, or RNP domain)	RRM_1	21	4	40	84	72	11	8.365354386	1.486723265	13.08298339	36.84433703	35.56678569	5.482651626
Os06g0179000	0.491586814	54.06919087	80.54183207	109.0397382	222.4749047	199.9728373	73.58674979	81.21692037	165.3448306	-1.024481875		0.026110088	0.743436605	Os03g0265600	chr03	8767643	8770548	-	378	-	- && Q84TH4.1 RecName: Full=Serine/arginine-rich splicing factor SR45a; Short=At-SR45A; Short=AtSR45a; AltName: Full=Protein TRANSFORMER2-like; Short=atTra2 && PF00076:RNA recognition motif. (a.k.a. RRM, RBD, or RNP domain)	RRM_1	258	833	283	153	129	228	85.6452949	258.0084333	77.13508956	55.92444014	53.10318696	94.70034627
Os03g0581100	0.49119358	109.086964	80.54183207	108.2608829	125.3379745	159.9782699	321.6453096	99.29655967	202.320518	-1.025636391		0.026130137	0.743436605	Os01g0116900	chr01	924451	956639	+	1548	-	- && P93604.1 RecName: Full=Rust resistance kinase Lr10; AltName: Full=Probable receptor-like serine/threonine-protein kinase LRK10; Flags: Precursor && PF00069:Protein kinase domain|PF13947:Wall-associated receptor kinase galacturonan-binding	Pkinase	52	148	54	30	18	33	4.215101047	11.19364319	3.594017239	2.677640773	1.80935683	3.346967563
novel.3103	0.490800617	37.94329184	40.71345357	49.84673745	54.31312228	79.98913493	128.1833706	42.83449429	87.49520927	-1.026791032		0.026132171	0.743436605	Os02g0189800	chr02	4969144	4971466	-	2247	-	- && Q6YUU5.1 RecName: Full=Putative multidrug resistance protein; AltName: Full=P-glycoprotein && PF00005:ABC transporter|PF00664:ABC transporter transmembrane region	ABC_membrane	8	11	19	2	1	1	0.446747898	0.573152661	0.871179969	0.122978428	0.069249972	0.069872366
Os09g0533900	0.490129872	38.89187414	23.8970271	27.25993455	71.02485221	58.81554039	53.40973775	30.01627859	61.08337678	-1.028764016		0.026190965	0.743436605	Os03g0270700	chr03	9047645	9051456	+	1404	-	- && - && -	-	164	96	220	203	237	196	14.65724486	8.005432965	16.14406604	19.97703103	26.26660321	21.91782643
Os04g0419700	0.489669819	142.2873444	161.0836641	189.2618313	499.2629317	411.7087827	94.95064489	164.2109466	335.3074531	-1.030118819		0.026200652	0.743436605	Os01g0259400	chr01	8691829	8699628	-	4041	-	- && F4JY37.1 RecName: Full=Serine/threonine-protein kinase RUNKEL; AltName: Full=Protein EMBRYO DEFECTIVE 3013; AltName: Full=Protein RUNKEL && PF00069:Protein kinase domain	Pkinase	11	17	24	1	5	1	0.341569778	0.492539166	0.611899	0.034191107	0.192532402	0.038852563
Os03g0193901	0.48889364	60.70926694	37.17315326	66.98155345	105.4927952	67.04971604	164.9767455	54.95465789	112.5064189	-1.032407458		0.026205321	0.743436605	CYTOCHROME_P450_94D9	chr01	34099444	34101175	+	1548	-	- && Q9FMV7.1 RecName: Full=Cytochrome P450 94B1 && PF00067:Cytochrome P450	p450	17	19	86	5	11	9	1.378013804	1.43702176	5.723805233	0.446273462	1.105718063	0.912809335
Os02g0589000	0.487999225	60.70926694	60.18510528	138.6362385	168.1617824	188.2097292	176.8455761	86.51020359	177.7390293	-1.035049239		0.026240842	0.743455662	Os07g0608100	chr07	24993921	24996378	+	738	-	- && - && -	-	734	1279	1449	673	547	426	124.8002057	202.9059968	202.2876532	125.9971485	115.3330135	90.62786668
Os10g0444700	0.487573066	158.4132434	172.5896402	176.8001469	280.9659595	237.6147832	523.41543	169.2676768	347.3320575	-1.036309664		0.026284475	0.743704223	Os06g0152000	chr06	2685128	2688339	+	318	-	- && Q9ZQP1.2 RecName: Full=Putative dual specificity protein phosphatase DSP8 && -	-	70	119	67	29	37	27	27.62145316	43.81275282	21.70726135	12.60006809	18.1049479	13.33046086
Os01g0516600	0.486979485	86.32098894	54.87465482	46.73131636	154.5835019	132.9231213	97.32441101	62.64232004	128.2770114	-1.038067097		0.026373416	0.745028641	-	chr03	19864267	19867199	-	2815	-	- && - && -	-	533	434	526	262	255	228	23.75879514	18.05061612	19.25150549	12.85952438	14.09562887	12.71642305
Os06g0129900	0.486675453	369.9470954	194.7165171	267.9262138	775.0064756	798.7150385	136.491552	277.5299421	570.071022	-1.038968084		0.026401127	0.745028641	Os03g0218300	chr03	6227695	6229743	+	1836	-	- && - && -	-	205	241	241	249	215	451	14.01060171	15.36827297	13.52389276	18.73823513	18.2216818	38.56669159
Os03g0184100	0.486406392	436.3478562	441.6524638	804.5574967	621.4674568	669.3208496	2169.622236	560.8526056	1153.470181	-1.039765906		0.026493854	0.745949204	RING-TYPE_E3_UBIQUITIN_LIGASE_400	chr05	28085122	28092378	+	1503	-	- && O49500.1 RecName: Full=E3 ubiquitin-protein ligase MBR2; AltName: Full=HAL3-interacting protein 1 homolog; Short=AtHIP1; AltName: Full=MED25-binding RING-H2 protein 2; AltName: Full=RING-H2 finger MBR2 && PF13639:Ring finger domain	-	69	218	96	56	32	47	5.760573379	16.9815846	6.580662303	5.147911362	3.312940782	4.909614548
Os06g0483900	0.485612972	72.0922545	41.59852865	54.51986909	101.3148627	85.87068897	159.0423302	56.07021741	115.409294	-1.042121135		0.026503679	0.745949204	METALLOTHIONEIN_3B	chr05	6393899	6396069	+	159	-	- && A3B0Y1.1 RecName: Full=Metallothionein-like protein 3B; AltName: Full=Class I metallothionein-like protein 3B; AltName: Full=OsMT-I-3b && -	-	328	327	755	223	224	47	258.8524753	240.7860533	489.2233529	193.7803575	219.2166665	46.40975262
Os03g0656100	0.485417641	143.2359267	117.7149853	102.0300407	190.095928	169.3887563	388.110761	120.9936509	249.1984818	-1.042701554		0.026535346	1	Os01g0311300	chr01	11688361	11689046	-	384	-	- && Q8GXR2.2 RecName: Full=Probable polyol transporter 6 && PF00083:Sugar (and other) transporter	Sugar_tr	12	2	5	0	0	0	3.921259868	0.609788839	1.341516851	0	0	0
novel.70	0.483525221	119.5213693	184.9806912	187.7041207	289.3218244	290.5487695	439.1467326	164.0687271	339.6724422	-1.048336952		0.026556053	0.746438517	Os07g0267200	chr07	9538087	9541917	-	423	-	- && - && -	-	9	13	6	13	7	65	2.669793953	3.598186625	1.461397081	4.246244516	2.575018467	24.1257881
Os01g0227800	0.483445744	33.20038036	27.43732741	42.83704	59.53553788	54.11029716	100.8850602	34.49158259	71.51029841	-1.048574107		0.026650489	0.746876628	SEUSS_2	chr11	5419433	5427714	+	2802	-	- && Q8W234.1 RecName: Full=Transcriptional corepressor SEUSS; Short=AtSEU && PF01803:LIM-domain binding protein	-	196	355	246	151	105	100	8.777352567	14.83340731	9.045328184	7.445790809	5.831010769	5.60325502
Os04g0160600	0.483429652	189.7164592	76.11645668	102.808896	205.7631748	176.4466212	379.8025796	122.880604	254.0041252	-1.048622129		0.026680686	1	Os01g0356800	chr01	14414670	14435665	+	16029	-	- && O81283.1 RecName: Full=Translocase of chloroplast 159, chloroplastic; Short=AtToc159; AltName: Full=159 kDa chloroplast outer envelope protein; AltName: Full=Plastid protein import 2; AltName: Full=Translocase of chloroplast 160, chloroplastic; Short=AtToc160; AltName: Full=Translocase of chloroplast 86, chloroplastic; Short=AtToc86 && PF04548:AIG1 family|PF11886:Translocase of chloroplast 1…	-	19	4	0	0	0	0	0.148738287	0.029216909	0	0	0	0
Os05g0495250	0.481789474	65.45217842	34.51792803	63.86613236	83.55864966	81.16544574	175.658693	54.61207961	113.4609295	-1.053525222		0.026680936	0.746876628	Os05g0495250	chr05	24323478	24323891	-	414	-	- && - && -	-	69	39	82	80	69	148	20.91338596	11.02922422	20.40660996	26.69879495	25.93411456	56.12674985
Os02g0782366	0.48054608	175.4877248	107.0940844	159.6653309	193.2293773	151.7440942	575.6382846	147.4157134	306.8705854	-1.057253316		0.026688246	0.746876628	Os01g0259600	chr01	8701299	8708612	-	429	-	- && Q22017.1 RecName: Full=Probable FAD synthase; AltName: Full=FAD pyrophosphorylase; AltName: Full=FMN adenylyltransferase; AltName: Full=Flavin adenine dinucleotide synthase; Includes: RecName: Full=Molybdenum cofactor biosynthesis protein-like region; Includes: RecName: Full=FAD synthase region && -	-	51	302	53	34	24	54	14.91724034	82.41957121	12.72846199	10.95024003	8.705157336	19.76264127
Os11g0157200	0.480127216	133.7501037	145.1523127	133.9631069	393.7701365	347.0116883	118.6883061	137.6218411	286.4900436	-1.058511377		0.026771771	0.746876628	Os11g0611600	chr11	23661546	23664304	+	309	-	- && - && -	-	67	62	101	34	22	29	27.20770601	23.49167101	33.6759803	15.20276043	11.07865088	14.73492869
Os03g0767000	0.479417073	54.06919087	28.32240249	38.94276364	116.9821095	101.1627295	34.41960877	40.44478566	84.18814925	-1.060646807		0.026791718	0.746876628	TEOSINTE_BRANCHED/CYCLOIDEA/PROLIFERATING_CELL_FACTOR_5	chr01	32106876	32109742	-	924	-	- && Q9FME3.1 RecName: Full=Transcription factor TCP5 && PF03634:TCP family transcription factor	TCP	31	23	71	86	89	39	4.209837434	2.914315491	7.916691653	12.85963062	14.98789738	6.626758681
Os01g0739200	0.478181006	110.0355463	83.1970573	114.4917251	244.4090503	234.0858507	164.9767455	102.5747762	214.4905488	-1.06437127		0.026799415	0.746876628	Os01g0552500	chr01	20746733	20750441	-	429	-	- && - && -	-	0	12	0	21	29	235	0	3.274949849	0	6.763383547	10.51873178	86.00408702
Os12g0477700	0.477247178	23.7145574	24.78210218	22.58680291	54.31312228	50.58136473	43.91467326	23.69448749	49.60305342	-1.067191427		0.026816701	0.746876628	MULTIPLE_ORGANELLAR_RNA_EDITING_FACTOR_8A	chr09	2489928	2493529	-	1197	-	- && Q9LKA5.1 RecName: Full=Multiple organellar RNA editing factor 8, chloroplastic/mitochondrial; AltName: Full=RNA editing-interacting protein 1; Flags: Precursor && -	-	2715	3047	5346	2186	1757	1420	284.6107413	298.0293282	460.1422974	252.3236866	228.4022019	186.2527586
Os01g0908301	0.477012235	147.9788382	123.9105109	158.8864756	127.4269407	138.8046753	637.3562038	143.5919416	301.19594	-1.067901823		0.026954574	1	-	chr07	28006966	28007525	+	501	-	- && - && -	-	14	3	2	0	0	0	3.50643597	0.701074593	0.411291394	0	0	0
Os12g0516700	0.475824237	146.0816736	146.0373878	195.4926735	292.4552738	282.3145939	451.0155632	162.537245	341.928477	-1.071499336		0.02698148	0.74882187	LOW_SILICON_RICE_6	chr06	6648404	6653002	-	913	-	- && Q67WJ8.1 RecName: Full=Aquaporin NIP2-2; AltName: Full=NOD26-like intrinsic protein 2-2; AltName: Full=OsNIP2;2 && PF00230:Major intrinsic protein	-	205	239	527	890	773	95	28.17466017	30.64840115	59.46989752	134.6856242	131.7441658	16.33658767
Os01g0575200	0.473329834	30.35463347	33.63285295	20.25023709	41.77932483	48.22874312	87.82934652	28.07924117	59.27913816	-1.079082236		0.027013717	0.74882187	Os03g0193901	chr03	4888584	4889614	-	924	-	- && Q84J75.1 RecName: Full=Geranylgeranyl transferase type-2 subunit beta 1; AltName: Full=Geranylgeranyl transferase type II subunit beta 1; AltName: Full=Rab geranylgeranyl transferase beta subunit 1; Short=AtRGTB1; Short=Rab-GGT beta 1 && -	-	64	42	86	101	57	139	8.691277284	5.321793505	9.589232143	15.10258945	9.598990455	23.61844761
Os07g0605400	0.473157239	560.6121369	271.7180489	359.0522807	994.3479309	841.0622276	681.2708771	397.1274888	838.8936785	-1.079608398		0.027026778	0.74882187	Os08g0430800	chr08	20828249	20831334	+	344	-	- && - && -	-	10	14	10	2	1	0	3.647683598	4.764861627	2.995014366	0.803292232	0.452339207	0
Os07g0445600	0.470916073	109.086964	61.07018036	110.5974487	231.8752528	277.6093506	86.64246346	93.58486438	198.7090223	-1.086458129		0.027060748	0.74882187	OSMOTIN_1	chr12	23435458	23436485	+	702	-	- && Q41350.1 RecName: Full=Osmotin-like protein; Flags: Precursor && PF00314:Thaumatin family	Thaumatin	3406	4546	5754	2790	2207	728	608.8119025	758.1812137	844.4814182	549.1223308	489.2016311	162.8181392
Os03g0399800	0.469752436	21.81739281	45.13882896	91.90492218	107.5817614	85.87068897	145.9866165	52.95371465	113.1463556	-1.090027453		0.027118973	0.74882187	Os02g0728401	chr02	30310596	30313421	-	270	-	- && Q6NQI8.2 RecName: Full=LAG1 longevity assurance homolog 3; Short=LAG1 homolog 3 && -	-	106	66	145	150	114	173	49.26264249	28.61942285	55.33011725	76.75903549	65.69975689	100.5983503
Os03g0847800	0.469101734	301.6491701	124.795586	238.3297135	267.3876789	409.3561611	740.6150301	221.5914898	472.4529567	-1.092027262		0.027179893	0.74882187	EXPANSIN-LIKE_2	chr10	21179551	21181282	+	828	-	- && Q7XCL0.1 RecName: Full=Expansin-like A2; AltName: Full=OsEXLA2; AltName: Full=OsEXPL2; AltName: Full=OsaEXPb2.2; Flags: Precursor && PF01357:Expansin C-terminal domain|PF03330:Lytic transglycolase	-	10	2	10	29	14	19	1.515462751	0.282800621	1.244305485	4.839156585	2.63099713	3.602730565
Os02g0269200	0.468656073	37.94329184	27.43732741	45.95246109	76.24726781	109.3969051	52.22285469	37.11102678	79.28900921	-1.093398517		0.027188531	0.74882187	Os05g0397800	chr05	19353553	19357897	+	432	-	- && - && PF00226:DnaJ domain	DnaJ	54	110	139	26	29	49	15.68503947	29.8118988	33.15037197	8.315562178	10.44568503	17.80823398
Os03g0129100	0.468025464	249.4771439	232.7747454	274.9359113	678.9140285	669.3208496	269.4224549	252.3959335	539.219111	-1.095341069		0.027275827	0.74882187	FASCICLIN-LIKE_ARABINOGALACTAN_PROTEIN_8	chr01	3097415	3098160	-	567	-	- && Q8LEJ6.2 RecName: Full=Fasciclin-like arabinogalactan protein 11; Flags: Precursor && PF02469:Fasciclin domain	-	1	1	2	22	10	0	0.221305672	0.206489342	0.363416205	5.36094851	2.744350747	0
Os03g0319400	0.467293275	1892.421681	3280.973313	2758.705376	2557.939163	2610.233682	11807.11269	2644.033457	5658.428512	-1.09759982		0.027329834	0.74882187	Os09g0336600	chr09	10226035	10226704	+	670	-	- && - && -	-	0	5	0	2	1	41	0	0.873727292	0	0.412436609	0.232245802	9.607658854
Os03g0710700	0.467062524	59.76068465	63.72540559	81.00094836	84.60313278	101.1627295	252.806092	68.1623462	146.1906514	-1.098312404		0.027332718	0.74882187	Os06g0659200	chr06	27123569	27128527	-	504	-	- && - && -	-	5	27	3	2	0	0	1.244844403	6.272113774	0.613264846	0.548278825	0	0
Os01g0841700	0.466518152	44.58336791	47.7940542	22.58680291	73.11381845	51.75767554	121.0620722	38.32140834	81.97785541	-1.099994877		0.027337364	0.74882187	Os12g0233300	chr12	7293407	7298321	+	678	-	- && F4K1R2.1 RecName: Full=Adenylylsulfatase HINT3; AltName: Full=Histidine triad nucleotide-binding protein 3 && PF01230:HIT domain	HIT	282	526	414	188	135	223	52.1909278	90.83155522	62.91120442	38.31158939	30.98323421	51.63969744
Os05g0357100	0.465327935	23.7145574	29.20747756	30.37535564	56.40208852	58.81554039	64.0916853	27.76579687	59.7697714	-1.103680297		0.027355017	0.74882187	HYBRID_STERILITY	chr01	22379059	22382876	+	776	-	- && - && -	-	5	1	0	26	21	0	0.808507189	0.150875589	0	4.629282037	4.210951591	0
Os03g0288700	0.464825547	60.70926694	23.01195202	59.19300073	133.6938395	95.28117543	78.33428203	47.63807323	102.4364323	-1.105238734		0.027381596	0.74882187	PHOSPHOGLYCOLATE_PHOSPHATASE_3	chr12	13094840	13096931	-	708	-	- && P0DKC4.1 RecName: Full=Phosphoglycolate phosphatase 1B, chloroplastic; Flags: Precursor >P0DKC3.1 RecName: Full=Phosphoglycolate phosphatase 1A, chloroplastic; Flags: Precursor && PF13344:Haloacid dehalogenase-like hydrolase	-	41	69	113	33	16	0	7.266515462	11.41028607	16.44381334	6.439952977	3.51649011	0
Os03g0146100	0.462800885	145.1330913	107.0940844	295.9650036	542.0867397	397.593053	245.6847937	182.7307264	395.1215288	-1.111536472		0.027409468	0.74882187	-	chr06	3791818	3793315	+	1288	-	- && - && PF05699:hAT family C-terminal dimerisation region	hATC	0	0	0	78	91	0	0	0	0	8.367211633	10.99380943	0
Os05g0537100	0.462568558	96.75539419	331.0180791	120.7225673	278.8769932	232.9095399	674.1495787	182.8320135	395.3120373	-1.112260889		0.027485786	0.74882187	RING-TYPE_E3_UBIQUITIN_LIGASE_126	chr07	26173595	26174381	+	558	-	- && Q9SNB6.1 RecName: Full=E3 ubiquitin-protein ligase RDUF1; AltName: Full=RING and DUF1117 domain-containing protein 1; Short=AtRDUF1 && PF13639:Ring finger domain	-	247	480	191	98	85	171	55.54415412	100.7135115	35.26602579	24.26575961	23.70322299	48.11388561
Os09g0513500	0.462129495	147.0302559	120.3702106	140.1939491	344.6794298	342.3064451	194.648822	135.8648052	293.8782323	-1.113630923		0.027516533	0.74882187	SPLIT-HULL	chr04	22304995	22309225	+	2800	-	- && Q7XV13.2 RecName: Full=Putative lipoxygenase 5 && PF01477:PLAT/LH2 domain|PF00305:Lipoxygenase	Lipoxygenase	60	25	30	61	95	49	2.68886391	1.045352296	1.103876723	3.010050749	5.27944475	2.747556099
novel.1709	0.461673984	49.32627939	21.24180186	32.71192145	72.06933533	74.10758089	77.14739897	34.42666757	74.4414384	-1.115053659		0.027523574	0.74882187	-	chr08	4687037	4689693	+	1582	-	- && O23372.2 RecName: Full=Histone-lysine N-methyltransferase ATXR3; AltName: Full=Protein SET DOMAIN GROUP 2; AltName: Full=Trithorax-related protein 3; Short=TRX-related protein 3 && PF14237:GYF domain 2	-	7	55	9	4	3	4	0.555222636	4.070398319	0.586129234	0.3493458	0.295078421	0.396973971
Os09g0417800	0.460951939	64.50359613	80.54183207	22.58680291	161.8948837	121.1600132	79.5211651	55.87741037	120.8586873	-1.117311758		0.027524782	0.74882187	Os07g0526600	chr07	20523736	20525356	+	1383	-	- && Q5NUF4.1 RecName: Full=2-hydroxyisoflavanone dehydratase; AltName: Full=Carboxylesterase HIDM && PF07859:alpha/beta hydrolase fold	Abhydrolase_3	2	0	0	67	77	0	0.18146105	0	0	6.693521099	8.663456925	0
Os03g0760200	0.460839562	150.8245851	146.0373878	202.5023709	518.0636279	465.8190799	99.69817713	166.4547813	361.1936283	-1.11766352		0.027592417	0.74882187	Os10g0374600	chr10	11880133	11883412	+	3204	-	- && Q9SD62.1 RecName: Full=Putative receptor-like protein kinase At3g47110; Flags: Precursor && PF13855:Leucine rich repeat|PF08263:Leucine rich repeat N-terminal domain|PF00069:Protein kinase domain	Pkinase	99	178	112	60	53	46	3.877200769	6.504414284	3.601495427	2.587383219	2.573985153	2.254103452
Os06g0675700	0.459282288	51.22344398	21.24180186	31.93306618	81.46968342	77.63651331	67.65233448	34.79943734	75.58617707	-1.122546948		0.027598853	0.74882187	Os10g0389800	chr10	12923153	12928312	-	2160	-	- && Q9C8M9.1 RecName: Full=Protein STRUBBELIG-RECEPTOR FAMILY 6; AltName: Full=Leucine-rich repeat receptor kinase-like protein SRF6; Flags: Precursor && PF08263:Leucine rich repeat N-terminal domain|PF13855:Leucine rich repeat|PF07714:Protein tyrosine and serine/threonine kinase	Pkinase_Tyr	19	43	90	120	106	42	1.103762037	2.330748452	4.292853924	7.675903549	7.636155955	3.05284011
Os02g0598200	0.459127386	98.65255879	111.5194598	125.3956989	191.1404111	203.5017697	337.0747894	111.8559058	243.9056567	-1.123033605		0.027623644	0.74882187	Os05g0562300	chr05	27972462	27974607	-	1089	-	- && Q9D832.1 RecName: Full=DnaJ homolog subfamily B member 4 && PF00226:DnaJ domain|PF01556:DnaJ C terminal domain	DnaJ_C	54	252	32	26	10	48	6.222164419	27.09276693	3.027467231	3.298735409	1.428876835	6.920251489
Os12g0291033	0.457938469	22.7659751	38.05822834	31.93306618	65.80243661	70.57864847	66.46545142	30.91908988	67.61551217	-1.126774333		0.0277419	0.751073225	Os07g0142000	chr07	2170647	2172805	+	741	-	- && Q9SS37.1 RecName: Full=Reticulon-like protein B8; Short=AtRTNLB8 && PF02453:Reticulon	-	21	59	29	12	11	2	3.55612231	9.322116018	4.032154293	2.237510346	2.309921135	0.423760339
Os05g0584600	0.457788485	129.0071923	84.08213238	100.4723302	91.91451463	149.3914726	443.8942649	104.5205516	228.400084	-1.127246921		0.027793625	0.751519901	Os07g0588200	chr07	23944541	23950428	+	2325	-	- && Q0D519.1 RecName: Full=Formin-like protein 13; AltName: Full=OsFH13; Flags: Precursor && PF02181:Formin Homology 2 Domain	FH2	85	69	131	137	119	121	4.587452405	3.474616147	5.805046339	8.141409958	7.964282924	8.170919521
Os04g0518400	0.456651406	109.086964	41.59852865	120.7225673	192.1848942	244.672648	157.8554471	90.46935332	198.2376631	-1.13083482		0.027888067	0.75190877	VESICLE-ASSOCIATED_MEMBRANE_PROTEIN_714	chr10	3358062	3360552	-	740	-	- && Q9FMR5.1 RecName: Full=Vesicle-associated membrane protein 714; Short=AtVAMP714 && -	-	305	382	266	147	138	161	51.71823826	60.43831435	37.03456683	27.44654161	29.01817143	34.15880556
Os04g0401700	0.456304967	64.50359613	45.13882896	86.45293527	90.8700315	104.6916619	235.0028461	65.36512012	143.5215132	-1.131929738		0.027894615	0.75190877	Os01g0793900	chr01	33625287	33626043	-	321	-	- && - && -	-	53	21	35	64	41	88	20.71793376	7.659403736	11.23363644	27.54716788	19.874742	43.04137725
Os06g0698748	0.455461073	44.58336791	42.48360373	21.80794764	90.8700315	104.6916619	42.7277902	36.29163976	79.42982787	-1.134600339		0.027913741	0.75190877	Os03g0781100	chr03	32389024	32391628	+	2412	-	- && Q9STE1.1 RecName: Full=Pentatricopeptide repeat-containing protein At4g21300 && PF13041:PPR repeat family	-	12	20	10	4	0	0	0.624280178	0.970808102	0.427149644	0.229131449	0	0
Os01g0926700	0.455283462	44.58336791	21.24180186	24.14451345	91.91451463	74.10758089	30.85895959	29.98989441	65.62701837	-1.135163039		0.027956821	1	Os01g0159250	chr01	3097610	3098332	+	389	-	- && - && -	-	0	0	0	10	6	0	0	0	0	3.551831976	2.400072299	0
Os05g0406100	0.452110808	688.6707469	1049.699042	1141.022975	3072.869341	2904.311384	391.6714102	959.7975879	2122.950712	-1.145251689		0.028040761	0.75344392	Os02g0782366	chr02	33170168	33170560	+	393	-	- && - && -	-	185	121	205	185	129	485	59.06834204	36.04736466	53.74259875	65.04009877	51.07634776	193.7571368
Os01g0185350	0.446833095	18.02306362	23.01195202	29.59650036	43.86829107	39.99456746	74.77363285	23.54383867	52.87883046	-1.16219205		0.028052617	0.75344392	Os02g0502500	chr02	17781040	17785512	+	2124	-	- && - && -	-	56	107	71	38	23	24	3.308332243	5.89807058	3.443984504	2.471901143	1.684984844	1.774047522
Os02g0798100	0.445889488	21.81739281	36.28807819	48.28902691	75.20278469	72.93127008	91.38999571	35.46483263	79.84135016	-1.165241908		0.028164861	0.75344392	Os01g0919700	chr01	40133109	40138135	+	1140	-	- && P53750.1 RecName: Full=Uncharacterized hydrolase YNR064C && PF00561:alpha/beta hydrolase fold	Abhydrolase_1	914	1257	1460	626	455	698	100.6043935	129.0955067	131.9487733	75.87024666	62.10537961	96.13003294
Os01g0936600	0.445196221	24.6631397	16.81642648	26.48107927	80.4252003	44.6998107	27.29831041	22.65354848	50.8077738	-1.16748675		0.028187677	0.75344392	Os10g0392700	chr10	13091133	13096752	-	1160	-	- && Q54EY2.1 RecName: Full=Translation initiation factor eIF-2B subunit beta; AltName: Full=eIF-2B GDP-GTP exchange factor subunit beta && PF01008:Initiation factor 2 subunit family	-	121	217	136	70	72	57	13.08889501	21.90193293	12.07920277	8.337619372	9.658221975	7.714812692
Os01g0955000	0.443888142	44.58336791	39.8283785	69.31811927	147.27212	122.336324	77.14739897	51.24328856	115.585281	-1.171731925		0.028201435	0.75344392	CIPK-LIKE_PROTEIN_1	chr03	11526273	11531969	-	1509	-	- && Q6X4A2.1 RecName: Full=CBL-interacting protein kinase 31; AltName: Full=OsCIPK31; Short=OsCK1 && -	-	1995	3707	3542	2449	2219	9948	165.8934592	287.616665	241.8336159	224.2340492	228.8182911	1035.03505
Os03g0285800	0.442868512	88.21815353	81.42690715	109.8185935	220.3859385	203.5017697	207.7045357	93.15455138	210.530748	-1.17504967		0.02820645	0.75344392	DNA_REPLICATION_HELICASE/NUCLEASE_2_4	chr07	18554946	18565210	+	3834	-	- && Q9FJR0.2 RecName: Full=Regulator of nonsense transcripts 1 homolog; AltName: Full=ATP-dependent helicase UPF1 && PF09416:RNA helicase (UPF2 interacting domain)|PF13087:AAA domain|PF18141:Domain of unknown function (DUF5599)|PF13086:AAA domain	-	258	573	237	136	120	179	8.443902314	17.49779054	6.368741034	4.901046397	4.870256256	7.330092283
Os02g0626100	0.442598017	314.9293223	196.4866672	346.5905964	880.4992708	875.175241	182.7799914	286.0021953	646.1515011	-1.175931108		0.028217948	0.75344392	RING-TYPE_E3_UBIQUITIN_LIGASE_27	chr02	1276742	1288189	+	5784	-	- && Q0P5W1.1 RecName: Full=Vacuolar protein sorting-associated protein 8 homolog && PF12816:Golgi CORVET complex core vacuolar protein 8	-	210	407	241	144	127	109	4.555820594	8.238474939	4.292853924	3.439823997	3.416631275	2.958739526
Os06g0618700	0.442464399	32.25179806	36.28807819	37.38505309	73.11381845	87.04699977	79.5211651	35.30830978	79.89399444	-1.176366716		0.028286133	1	Os10g0457400	chr10	16766843	16768987	+	1056	-	- && Q4QSC8.1 RecName: Full=Shugoshin-1; AltName: Full=ZmSGO1 && PF07557:Shugoshin C terminus	-	15	6	3	1	0	0	1.782390849	0.665224188	0.292694586	0.130839265	0	0
Os12g0569300	0.440979313	89.16673583	39.8283785	121.5014225	205.7631748	159.9782699	202.9570035	83.49884562	189.5661494	-1.181217118		0.028315492	0.755103378	UDP-GLUCOSE-DEPENDENT_GLYCOSYLTRANSFERASE_72F1	chr05	7152334	7153941	+	1473	-	- && Q9AR73.1 RecName: Full=Hydroquinone glucosyltransferase; AltName: Full=Arbutin synthase && PF00201:UDP-glucoronosyl and UDP-glucosyl transferase	UDPGT	93	87	191	34	57	46	7.922382463	6.915079952	13.35943136	3.189173776	6.021362648	4.903019322
novel.1602	0.440363653	24.6631397	28.32240249	35.04848727	31.33449362	56.46291877	112.7538908	29.34467648	66.8504344	-1.183232701		0.028351402	1	Os01g0161000	chr01	3201220	3204252	+	2007	-	- && - && PF08263:Leucine rich repeat N-terminal domain	LRRNT_2	1	1	1	10	3	9	0.062521333	0.058335554	0.051334576	0.688421843	0.232592956	0.70405025
Os08g0104900	0.438256592	55.96635546	30.97762772	35.82734254	146.2276369	102.3390403	30.85895959	40.92377524	93.14187892	-1.190152302		0.028444222	0.757589301	Os10g0395150	chr10	13244510	13255129	-	1638	-	- && Q0WPU1.1 RecName: Full=Myosin-15; AltName: Full=Myosin XI I; Short=AtXI-I && PF00063:Myosin head (motor domain)	Myosin_head	15	11	5	2	0	0	1.149087141	0.78624788	0.314494793	0.168701177	0	0
Os01g0763200	0.437505841	29.40605118	20.35672679	55.29872436	89.82554838	104.6916619	46.28843938	35.02050078	80.26854989	-1.192625816		0.028484258	1	Os04g0580800	chr04	29317364	29318451	-	489	-	- && Q8GW38.1 RecName: Full=RING-H2 finger protein ATL47; AltName: Full=RING-type E3 ubiquitin transferase ATL47 && PF13639:Ring finger domain	-	0	1	0	11	9	0	0	0.239426293	0	3.108034566	2.863889952	0
Os05g0530400	0.437098411	69.24650761	93.81795824	94.241488	135.7828057	114.1021484	339.4485555	85.76865128	196.4445032	-1.19396996		0.028521795	0.757993735	Os09g0380000	chr09	12817225	12820659	+	897	-	- && - && -	-	51	335	82	46	53	43	7.134332336	43.72532679	9.418435366	7.08544943	9.194033925	7.526352111
Os04g0447100	0.437045883	56.91493776	22.12687694	23.36565818	63.71347037	111.7495267	58.15727	34.13582429	77.87342237	-1.194143348		0.028532847	0.757993735	-	chr01	16380157	16382618	+	2365	-	- && F4IN58.1 RecName: Full=Piezo-type mechanosensitive ion channel homolog && -	-	71	205	68	34	55	23	3.767062334	10.14853645	2.962341482	1.98632261	3.61871366	1.52688107
Os01g0826400	0.437038431	50.27486169	23.01195202	24.92336873	85.6476159	74.10758089	64.0916853	32.73672748	74.61562736	-1.194167948		0.028565996	0.757993735	PEROXIDASE_87	chr06	20690576	20691745	-	984	-	- && A7NY33.1 RecName: Full=Peroxidase 4; Flags: Precursor && PF00141:Peroxidase	-	0	1	0	0	0	25	0	0.118983188	0	0	0	3.988902583
Os01g0793900	0.436941077	50.27486169	18.58657663	27.25993455	66.84691973	48.22874312	104.4457094	32.04045762	73.17379074	-1.194489354		0.028780611	0.762739809	Os03g0187100	chr03	4555660	4559410	+	2415	-	- && - && PF07303:Occludin homology domain	-	229	469	258	158	159	88	11.89854754	22.73716993	11.00677081	9.039449148	10.24478066	5.721027784
novel.1319	0.436323026	25.61172199	24.78210218	21.02909236	49.09070667	74.10758089	40.35402408	23.80763884	54.51743721	-1.196531483		0.02880123	1	-	chr10	7513735	7514823	+	584	-	- && Q8S628.1 RecName: Full=ABC transporter G family member 51; Short=OsABCG51; AltName: Full=Pleiotropic drug resistance protein 13; Short=OsPDR13 && PF00005:ABC transporter	ABC_tran	5	18	0	0	0	0	1.074317772	3.608613404	0	0	0	0
Os03g0808150	0.434071684	28.45746888	10.62090093	17.91367127	47.00174043	38.81825666	45.10155632	18.99734703	43.6405178	-1.203994782		0.028825212	0.762974028	Os03g0165000	chr03	3489771	3500088	-	2787	-	- && C7J0A2.1 RecName: Full=DNA topoisomerase 3-alpha && PF06839:GRF zinc finger|PF01751:Toprim domain|PF01131:DNA topoisomerase|PF01396:Topoisomerase DNA binding C4 zinc finger	Topoisom_bac	23	52	39	8	12	11	1.035539025	2.18447498	1.441733503	0.396602121	0.66998789	0.619675372
novel.3092	0.433986135	23.7145574	15.04627632	25.702224	37.60139235	36.46563504	74.77363285	21.48768591	49.61355341	-1.204279144		0.028870022	0.7632132	PHOSPHOLIPASE_C4	chr05	1535764	1541563	+	1797	-	- && Q39033.1 RecName: Full=Phosphoinositide phospholipase C 2; AltName: Full=Phosphoinositide phospholipase PLC2; Short=AtPLC2; Short=PI-PLC2 && PF00388:Phosphatidylinositol-specific phospholipase C, X domain|PF00387:Phosphatidylinositol-specific phospholipase C, Y domain|PF00168:C2 domain	PI-PLC-X	18	10	22	75	60	3	1.256897988	0.651527307	1.261339383	5.766538559	5.195482049	0.262108858
Os05g0430900	0.433815956	26.56030429	11.50597601	14.79825018	37.60139235	44.6998107	39.16714102	17.62151016	40.48944802	-1.204844978		0.028906584	0.763233993	Os01g0933600	chr01	40947072	40949536	-	699	-	- && - && -	-	30	81	41	16	11	18	5.385421278	13.56714739	6.043159173	3.162604037	2.44871468	4.043001004
Os01g0612900	0.432925242	34.14896266	25.66717725	31.15421091	84.60313278	61.168162	64.0916853	30.32345027	69.95432669	-1.207810176		0.029131359	0.767421891	Os03g0377300	chr03	14899846	14906903	+	1092	-	- && Q8GUK1.1 RecName: Full=Protein DGS1, mitochondrial; AltName: Full=Protein DGD1 SUPPRESSOR 1; Flags: Precursor && -	-	24	36	22	8	7	5	2.757809138	3.859762322	2.075665634	1.012207061	0.997465945	0.718879147
Os01g0118400	0.432314856	33.20038036	84.08213238	52.96215854	147.27212	152.920405	93.76376183	56.74822376	131.3187623	-1.209845681		0.029170969	0.767421891	-	chr11	17554366	17556673	-	2308	-	- && - && -	-	40	46	64	52	68	108	2.17470218	2.333472715	2.856942646	3.112931422	4.584540183	7.346770456
Os01g0728150	0.430427496	45.53195021	42.48360373	35.04848727	85.6476159	57.63922958	142.4259673	41.02134707	95.23760427	-1.216157854		0.029205003	1	Os01g0888900	chr01	38645146	38645757	-	330	-	- && - && -	-	0	0	0	5	7	1	0	0	0	2.093428241	3.30070549	0.47576729
Os09g0560150	0.4300736	11.38298755	27.43732741	31.93306618	85.6476159	38.81825666	40.35402408	23.58446038	54.93996555	-1.217344521		0.029236146	0.767421891	TETRATRICOPEPTIDE_REPEAT_DOMAIN_CONTAINING_PROTEIN_212	chr12	25242398	25246733	+	1164	-	- && Q8BW49.1 RecName: Full=Tetratricopeptide repeat protein 12; Short=TPR repeat protein 12 && PF12796:Ankyrin repeats (3 copies)	-	23	37	23	4	11	3	2.479422047	3.721597864	2.035786397	0.474798158	1.470491032	0.404647437
Os08g0547500	0.429951826	14.22873444	14.16120124	17.91367127	42.82380795	36.46563504	28.48519347	15.43453565	35.92487882	-1.217753074		0.029257944	0.767421891	Os07g0486000	chr07	17870561	17880263	+	2436	-	- && F4JP48.1 RecName: Full=DNA mismatch repair protein MSH4; Short=AtMSH4; AltName: Full=MutS protein homolog 4 && PF05192:MutS domain III	-	122	42	104	19	24	43	6.28431795	2.01861133	4.398589243	1.077651483	1.533051107	2.771403056
Os07g0631700	0.429574711	41.73762102	30.97762772	16.35596073	36.55690923	57.63922958	112.7538908	29.69040316	68.9833432	-1.219019032		0.029293068	0.767421891	Os01g0768600	chr01	32408282	32413597	+	1266	-	- && - && PF13960:Domain of unknown function (DUF4218)|PF13952:Domain of unknown function (DUF4216)	-	127	199	160	62	74	4	12.58767781	18.40348496	13.02097873	6.766436304	9.095376671	0.496060681
Os03g0646100	0.427784696	39.84045643	11.50597601	14.01939491	56.40208852	59.9918512	35.60649183	21.78860912	50.66681052	-1.225043222		0.029333768	0.767421891	WRKY_GENE_62	chr09	14992918	14994888	-	957	-	- && Q6EPZ0.1 RecName: Full=WRKY transcription factor WRKY62; Short=OsWRKY62; AltName: Full=XA21-binding protein 10 >B8BF91.1 RecName: Full=WRKY transcription factor WRKY62; Short=OsWRKY62; AltName: Full=XA21-binding protein 10 && PF03106:WRKY DNA -binding domain	WRKY	68	91	29	155	103	67	8.916051696	11.13294733	3.122075581	22.37802602	16.74742194	10.99186497
Os01g0139000	0.425333525	54.06919087	61.07018036	74.77010618	168.1617824	142.3336077	136.491552	63.30315914	148.9956474	-1.233333522		0.029334187	1	-	chr04	3333526	3371160	-	396	-	- && - && -	-	12	12	1	0	1	0	3.802433812	3.547862337	0.260172965	0	0.39294113	0
novel.1805	0.42513869	46.4805325	49.56420435	38.16390836	101.3148627	81.16544574	132.9309028	44.73621507	105.1370704	-1.233994537		0.02933829	0.767421891	OXS3-LIKE_7	chr06	29342111	29343842	+	799	-	- && - && -	-	47	48	28	87	89	36	7.381195046	7.033559376	3.610510435	15.04438668	17.33268733	7.073986738
Os03g0703000	0.423307539	164.1047372	104.4388592	111.376304	357.2132273	350.5406207	188.7144067	126.6399668	298.8227516	-1.240221912		0.029388776	0.767421891	Os04g0397800	chr04	19636918	19638406	+	252	-	- && - && -	-	97	56	133	21	8	53	48.29996282	26.01765714	54.37614971	11.51385532	4.939831345	33.02051548
Os12g0430900	0.422665625	15.17731674	20.35672679	37.38505309	47.00174043	54.11029716	72.39986673	24.30636554	57.83730144	-1.242411312		0.029388942	0.767421891	WRKY_GENE_7	chr05	26682394	26684191	+	666	-	- && Q8VWQ5.1 RecName: Full=Probable WRKY transcription factor 50; AltName: Full=WRKY DNA-binding protein 50 && PF03106:WRKY DNA -binding domain	WRKY	102	374	155	267	198	568	19.21770602	65.74732276	23.978103	55.39097966	46.260853	133.9006319
Os10g0563800	0.422384214	41.73762102	34.51792803	28.03878982	49.09070667	49.40505393	148.3603826	34.76477962	82.28538108	-1.243372176		0.029448479	0.768036504	Os05g0584600	chr05	29093561	29098854	-	2568	-	- && Q6NW58.2 RecName: Full=Spastin && PF00004:ATPase family associated with various cellular activities (AAA)|PF17862:AAA+ lid domain	AAA	136	95	129	88	127	374	6.645374979	4.331210446	5.175496787	4.734669479	7.695403153	22.86573167
Os05g0227600	0.422370174	158.4132434	197.3717423	279.6090429	548.3536384	595.2132687	361.9993336	211.7980096	501.8554136	-1.243420135		0.029492849	0.768254502	Os04g0646100	chr04	32868115	32869546	-	249	-	- && Q94DE2.1 RecName: Full=Protein BUD31 homolog 1; AltName: Full=Protein G10 homolog 1 && -	-	250	242	223	138	112	85	125.9842528	113.7880668	92.27049881	76.57407396	69.9908634	53.59547181
Os01g0695800	0.422367235	102.446888	135.4164869	70.87582982	318.5673518	298.7829452	112.7538908	102.9130682	243.3680626	-1.243430172		0.029635705	1	-	chr01	35974918	35975335	+	418	-	- && - && -	-	17	5	0	0	0	0	5.103266431	1.400471975	0	0	0	0
Os10g0389800	0.422045337	18.02306362	38.05822834	70.09697454	125.3379745	124.6889456	49.84908857	42.05942217	99.95866956	-1.244530111		0.029641895	0.770550872	Os02g0281101	chr02	10427372	10427660	-	261	-	- && Q9SL76.2 RecName: Full=Protein phosphatase 2C and cyclic nucleotide-binding/kinase domain-containing protein; Includes: RecName: Full=Probable protein phosphatase 2C 19; Short=AtPP2C19; Includes: RecName: Full=Probable inactive cyclic nucleotide-dependent protein kinase At2g20050 && -	-	13	8	12	32	18	23	6.249977415	3.588642364	4.736942262	16.93992507	10.73135775	13.83553153
Os11g0205500	0.421774011	69.24650761	165.5090395	90.34721163	342.5904636	318.7802289	109.1932416	108.3675863	256.8546447	-1.245457894		0.029653242	0.770550872	Os07g0108300	chr07	446195	451249	-	1458	-	- && Q9LR30.1 RecName: Full=Glutamate--glyoxylate aminotransferase 1; Short=AtGGT2; AltName: Full=Alanine aminotransferase GGT1; AltName: Full=Alanine--glyoxylate aminotransferase GGT1; AltName: Full=Alanine-2-oxoglutarate aminotransferase 1 && PF00155:Aminotransferase class I and II	Aminotran_1_2	15425	30182	26813	12342	10902	12379	1327.52666	2423.657184	1894.720861	1169.580267	1163.513239	1333.019673
Os02g0153900	0.421007454	15.17731674	31.8627028	35.04848727	86.69209902	52.93398635	55.78350387	27.3628356	65.13652975	-1.248082318		0.029743886	1	-	chr01	2201666	2202273	+	608	-	- && - && -	-	17	7	1	0	1	0	3.508495672	1.347954276	0.16945476	0	0.255928762	0
Os06g0228200	0.418439364	194.4593707	211.5329436	410.4567287	929.5899775	909.2882544	112.7538908	272.149681	650.5440409	-1.256909518		0.029846995	0.773474336	Os03g0691400	chr03	27644644	27647511	-	495	-	- && Q9SX65.1 RecName: Full=1,4-dihydroxy-2-naphthoyl-CoA thioesterase 1; Short=AtDHNAT1; Short=DHNA-CoA thioesterase 1 && PF03061:Thioesterase superfamily	4HBT	153	100	175	197	209	148	38.78482488	23.65241558	36.42421512	54.98738179	65.69975689	46.9423726
Os07g0192000	0.418212299	56.91493776	43.36867881	46.73131636	132.6493563	130.5704997	87.82934652	49.00497764	117.0164008	-1.257692605		0.029854796	0.773474336	-	chr04	27165704	27176279	-	2265	-	- && - && -	-	55	25	14	34	44	125	3.046983386	1.292267739	0.636820715	2.074018972	3.022784214	8.664636074
novel.239	0.418200454	251.3743084	21.24180186	73.99125091	263.2097464	303.4881884	261.1142734	115.5357871	275.9374028	-1.257733466		0.02985781	1	-	chr01	19268751	19269074	-	217	-	- && - && -	-	8	8	2	0	0	0	4.626002425	4.31629335	0.949571375	0	0	0
Os06g0538400	0.418196726	110.0355463	214.1881688	169.7904495	607.8891763	522.2819986	51.03597163	164.6713882	393.7357155	-1.257746327		0.029891696	0.773474336	Os05g0502101	chr05	24715439	24716516	-	647	-	- && Q94AS9.2 RecName: Full=Cyclic nucleotide-gated ion channel 4; Short=AtCNGC4; AltName: Full=Cyclic nucleotide- and calmodulin-regulated ion channel 4; Short=AtHLM1 && -	-	0	3	4	1	2	41	0	0.54287229	0.636961324	0.213549094	0.48100367	9.949198504
Os03g0236200	0.415975749	30.35463347	20.35672679	8.567408	45.95725731	47.05243231	48.66220551	19.75958942	47.22396504	-1.265428673		0.029910768	0.773474336	Os01g0784800	chr01	33264366	33268325	+	612	-	- && Q9LSQ5.1 RecName: Full=NAD(P)H dehydrogenase (quinone) FQR1; AltName: Full=Flavodoxin-like quinone reductase 1 && PF03358:NADPH-dependent FMN reductase	FMN_red	2	0	4	8	8	14	0.410066391	0	0.673388851	1.806094953	2.034048201	3.5915766
Os01g0605100	0.414475355	33.20038036	46.90897912	24.14451345	92.95899775	108.2205943	49.84908857	34.75129098	83.67622688	-1.270641776		0.030007254	1	Os03g0104100	chr03	276806	278906	-	249	-	- && Q94H98.1 RecName: Full=Probable protein phosphatase 2C 34; Short=OsPP2C34; AltName: Full=BTH-induced protein phosphatase 2C 2; Short=OsBIPP2C2 >Q5MFV5.2 RecName: Full=Probable protein phosphatase 2C 34; Short=OsPP2C34; AltName: Full=BTH-induced protein phosphatase 2C 2; Short=OsBIPP2C2 && -	-	0	0	0	1	0	15	0	0	0	0.554884594	0	9.458024438
Os01g0223200	0.413609718	62.60643154	30.97762772	46.73131636	152.4945356	143.5099185	42.7277902	46.77179187	112.9107481	-1.273658013		0.030065891	1	Os01g0964333	chr01	42488143	42488813	-	445	-	- && - && -	-	2	8	9	0	0	0	0.563956475	2.104799229	2.083722354	0	0	0
Os03g0788500	0.412163551	39.84045643	20.35672679	17.134816	52.22415604	68.22602685	66.46545142	25.77733307	62.30521144	-1.278711168		0.030144506	0.778574938	REMORIN_0.2	chr10	9000705	9002772	+	1188	-	- && - && PF03763:Remorin, C-terminal region	-	267	169	206	228	253	368	28.2013841	16.65524264	17.86521027	26.51675771	33.13803527	48.63398963
Os03g0103800	0.409473174	62.60643154	87.62243269	76.32781673	193.2293773	188.2097292	172.0980439	75.51889365	184.5123835	-1.288159157		0.030265927	0.779370277	Os12g0548401	chr12	22193325	22193831	-	234	-	- && P01053.2 RecName: Full=Subtilisin-chymotrypsin inhibitor-2A; Short=CI-2A && -	-	15	57	220	900	630	36	8.043609986	28.51935494	96.86439625	531.4087072	418.9356968	24.15433933
Os01g0742400	0.407807006	76.83516598	204.4523429	84.11636945	214.1190398	179.9755536	502.0515349	121.8012928	298.7153761	-1.294041536		0.030323737	0.779370277	Os02g0592400	chr02	22927598	22930325	+	324	-	- && - && PF04588:Hypoxia induced protein conserved region	-	389	421	609	531	497	592	150.6538359	152.131023	193.6554104	226.4391547	238.6899063	286.8700548
Os03g0301200	0.407475735	16.12589903	20.35672679	12.46168436	41.77932483	25.87883777	52.22285469	16.31477006	39.9603391	-1.295213944		0.030419427	0.779370277	GNK2_DOMAIN_CONTAINING_RECEPTOR-LIKE_KINASE_8	chr10	2257492	2262619	+	1968	-	- && O65468.2 RecName: Full=Cysteine-rich receptor-like protein kinase 8; Short=Cysteine-rich RLK8; Flags: Precursor && PF01657:Salt stress response/antifungal|PF07714:Protein tyrosine and serine/threonine kinase|PF11883:Domain of unknown function (DUF3403)	Pkinase_Tyr	159	39	34	102	58	358	10.13789137	2.320172168	1.779963822	7.16105636	4.585910502	28.56054249
Os06g0649000	0.407263775	40.78903873	12.39105109	14.01939491	72.06933533	62.34447281	29.67207653	22.39982824	54.69529489	-1.295964598		0.030482148	0.779370277	Os05g0551900	chr05	27441786	27445901	-	2349	-	- && A7XN92.1 RecName: Full=CRM-domain containing factor CFM3, chloroplastic/mitochondrial; AltName: Full=Protein CRM FAMILY MEMBER 3; Short=ZmCFM3; Flags: Precursor && PF01985:CRS1 / YhbY (CRM) domain	-	641	2208	1591	746	592	557	34.24132925	110.0516991	69.7821772	43.87911148	39.21582585	37.22894234
Os02g0251900	0.407025688	38.89187414	15.9313514	49.06788218	106.5372783	62.34447281	86.64246346	34.63036924	85.1747382	-1.296808247		0.030483348	0.779370277	Os11g0639000	chr11	25257923	25262271	+	522	-	- && Q70Z53.3 RecName: Full=Protein FRA10AC1 && PF09725:Folate-sensitive fragile site protein Fra10Ac1	-	238	300	337	286	335	434	57.21133172	67.28704432	66.51456426	75.70029017	99.86124573	130.5352323
Os01g0508500	0.406498576	202.0480291	83.1970573	173.6847258	452.2611913	537.5740391	138.8653182	152.9766041	376.2335162	-1.298677798		0.030485846	1	Os12g0563300	chr12	23099865	23100742	+	615	-	- && Q9SJB4.1 RecName: Full=GDSL esterase/lipase At2g04570; AltName: Full=Extracellular lipase At2g04570; Flags: Precursor && -	-	0	1	0	0	4	15	0	0.190373101	0	0	1.012063007	3.82934648
Os07g0637000	0.406411595	36.04612725	61.07018036	63.08727709	124.2934914	112.9258375	157.8554471	53.4011949	131.691592	-1.298986531		0.030522727	1	Os04g0128300	chr04	1774866	1778296	+	366	-	- && - && PF13963:Transposase-associated domain	-	0	0	0	0	0	19	0	0	0	0	0	8.150439638
Os06g0480500	0.40488057	74.93800139	63.72540559	173.6847258	318.5673518	337.6012018	116.31454	104.1160443	257.4943645	-1.304431685		0.030597584	0.779370277	Os11g0226700	chr11	6624842	6629238	+	825	-	- && - && -	-	117	183	95	47	39	68	17.79539024	25.9703523	11.86388721	7.871290185	7.355857949	12.94087029
Os11g0117400	0.404295499	102.446888	52.21942958	99.69347491	248.5869827	322.3091613	58.15727	84.78659749	209.6844714	-1.306517951		0.030603014	0.779370277	-	chr01	11131235	11131699	+	386	-	- && - && -	-	19	8	10	0	3	0	6.176492228	2.426517246	2.669131974	0	1.209362855	0
Os03g0130100	0.403109516	65.45217842	107.9791595	116.8282909	372.8804741	321.1328505	26.11142734	96.7532096	240.041584	-1.310756255		0.030614164	0.779370277	Os11g0638900	chr11	25245791	25252765	-	2106	-	- && - && PF00514:Armadillo/beta-catenin-like repeat	Arm	210	521	331	174	105	172	12.5122822	28.96410121	16.19298745	11.4154463	7.758068459	12.82267397
Os03g0183000	0.400974693	31.30321577	33.63285295	28.81764509	103.403829	65.87340523	64.0916853	31.25123794	77.78963983	-1.318416909		0.030641092	0.779370277	Os02g0522800	chr02	19067338	19072348	+	411	-	- && - && PF10275:Peptidase C65 Otubain	-	20	62	35	3	17	0	6.106098092	17.66162127	8.77371605	1.008512875	6.436203614	0
novel.3125	0.400150517	43.63478562	21.24180186	41.27932945	100.2703796	135.2757429	29.67207653	35.38530565	88.40606634	-1.321385321		0.030676632	0.779370277	ROOT-SPECIFIC_ORYZA_SATIVA_PR10	chr12	22580880	22581936	+	483	-	- && - && PF10604:Polyketide cyclase / dehydrase and lipid transport	-	33	21	3	52	73	21	8.573189277	5.090411179	0.639928535	14.8750429	23.51789271	6.826226333
Os04g0223300	0.398846042	47.4291148	51.33435451	37.38505309	57.44657164	91.75224301	192.2750559	45.3828408	113.8246235	-1.326096135		0.030731656	0.779370277	Os06g0179000	chr06	3924758	3927818	-	1581	-	- && Q9FZP1.2 RecName: Full=Heparanase-like protein 3; Flags: Precursor && PF03662:Glycosyl hydrolase family 79, N-terminal domain	-	57	91	140	213	170	62	4.523958254	6.738918784	9.123332819	18.61443024	16.73168681	6.156988457
Os01g0135900	0.398010447	56.91493776	30.09255264	70.09697454	166.0728162	154.0967158	74.77363285	52.36815498	131.6477216	-1.329121797		0.030739593	0.779370277	Os02g0165200	chr02	3507769	3512094	-	405	-	- && - && -	-	1	4	4	10	23	4	0.30982794	1.156340317	1.017565375	3.411512688	8.836809406	1.550648945
Os02g0589400	0.398001347	34.14896266	25.66717725	38.94276364	96.09244711	109.3969051	42.7277902	32.91963452	82.73904748	-1.329154783		0.030740296	0.779370277	-	chr07	15071385	15073386	-	469	-	- && Q9HCG7.2 RecName: Full=Non-lysosomal glucosylceramidase; Short=NLGase; AltName: Full=Beta-glucocerebrosidase 2; Short=Beta-glucosidase 2; AltName: Full=Glucosylceramidase 2 && PF12215:beta-glucosidase 2, glycosyl-hydrolase family 116 N-term	-	17	154	59	37	7	13	4.548327011	38.44400084	12.96094063	10.90011037	2.322458021	4.351901223
Os01g0314800	0.397416503	160.310408	485.9062177	194.7138182	722.7823196	697.552309	695.5134738	280.310148	705.2827008	-1.331276312		0.0307509	0.779370277	Os07g0150901	chr07	2663551	2664031	-	231	-	- && - && -	-	2	6	20	49	31	5	1.08640966	3.04102486	8.920215947	29.30799537	20.88201432	3.398337785
Os05g0147150	0.396505615	255.1686376	139.8418623	232.0988713	320.6563181	427.0008232	834.378792	209.0364571	527.3453111	-1.334586799		0.030789057	0.779370277	Os01g0750500	chr01	31453335	31457548	-	648	-	- && Q78PG9.1 RecName: Full=Coiled-coil domain-containing protein 25 && PF05670:NFACT protein RNA binding domain	-	36	15	19	95	118	1	6.971128655	2.710172618	3.020897206	20.25585659	28.33542147	0.242288898
Os03g0821275	0.396283318	16.12589903	16.81642648	13.24053964	21.93414554	29.40777019	65.27856836	15.39428838	38.8734947	-1.335395857		0.030792207	0.779370277	Os02g0778400	chr02	32951771	32955071	+	645	-	- && Q6K7H2.1 RecName: Full=UMP-CMP kinase 4; AltName: Full=Deoxycytidylate kinase 4; Short=CK 4; Short=dCMP kinase 4; AltName: Full=Uridine monophosphate/cytidine monophosphate kinase 4; Short=UMP/CMP kinase 4; Short=UMP/CMPK 4 && PF00406:Adenylate kinase	ADK	252	327	202	368	347	275	49.02486756	59.35656198	32.2662881	78.82974435	83.71290933	66.93935125
Os07g0471900	0.39395	46.4805325	23.01195202	17.134816	82.51416654	116.45477	20.17701204	28.87576684	73.04864952	-1.343915561		0.030839819	0.779370277	Os09g0493600	chr09	19119353	19121206	-	678	-	- && Q41822.1 RecName: Full=Protein Iojap, chloroplastic; Flags: Precursor && PF02410:Ribosomal silencing factor during starvation	DUF143	898	1773	1866	728	559	828	166.1966424	306.1679609	283.5562982	148.3555164	128.2935402	191.7384282
Os05g0210100	0.393104941	36.04612725	16.81642648	32.71192145	95.04796399	107.0442835	15.42947979	28.52482506	72.50724243	-1.347013598		0.030857019	0.779370277	Os07g0616200	chr07	25393024	25398600	-	1524	-	- && Q9C9P4.1 RecName: Full=3-oxoacyl-[acyl-carrier-protein] synthase II, chloroplastic; AltName: Full=Beta-ketoacyl-acyl-carrier-protein synthase II; Short=AtKAS2; Short=Beta-ketoacyl-ACP synthetase 2; AltName: Full=Protein FATTY ACID BIOSYNTHESIS 1; Flags: Precursor && PF02801:Beta-ketoacyl synthase, C-terminal domain|PF00109:Beta-ketoacyl synthase, N-terminal domain	ketoacyl-synt	28	118	105	30	32	16	2.305412626	9.065207309	7.098419875	2.719808344	3.267290024	1.648327619
novel.3212	0.392377529	36.99470954	29.20747756	33.49077673	65.80243661	37.64194585	150.7341488	33.23098795	84.72617707	-1.349685673		0.030950211	0.779370277	HISTONE_ACETYLTRANSFERASE_HAC703	chr02	1985766	1997362	+	5142	-	- && Q6YXY2.2 RecName: Full=Probable histone acetyltransferase HAC-like 1 && PF00569:Zinc finger, ZZ type|PF02135:TAZ zinc finger|PF08214:Histone acetylation protein	zf-TAZ	226	486	265	143	113	165	5.515081946	11.06585301	5.309714306	3.842430131	3.419550695	5.038025853
Os09g0554300	0.392275689	30.35463347	20.35672679	63.86613236	134.7383226	119.9837024	37.98025796	38.19249754	97.56742764	-1.350060168		0.030952495	0.779370277	Os05g0406100	chr05	19780170	19786021	-	2694	-	- && - && PF01156:Inosine-uridine preferring nucleoside hydrolase	-	726	1186	1465	2942	2469	330	33.81540804	51.54277511	56.02700222	150.8853557	142.6087502	19.23201851
Os06g0190500	0.392127898	33.20038036	32.74777787	49.06788218	48.04622355	82.34175654	163.7898624	38.33868014	98.05928084	-1.35060381		0.030972774	0.779370277	Os01g0227800	chr01	7071481	7073788	+	1623	-	- && Q9STK7.1 RecName: Full=Cytochrome P450 71A26 && PF00067:Cytochrome P450	p450	35	31	55	57	46	85	2.705983396	2.236268127	3.491415391	4.852419619	4.410237597	8.222595491
Os04g0196200	0.390140705	15.17731674	16.81642648	53.74101382	89.82554838	79.98913493	51.03597163	28.57825234	73.61688498	-1.357933566		0.030979	0.779370277	CALCIUM-DEPENDENT_PROTEIN_KINASE_20	chr07	22858595	22862573	-	1653	-	- && Q84SL0.2 RecName: Full=Calcium-dependent protein kinase 20; Short=OsCDPK20; Short=OsCPK20 && PF00069:Protein kinase domain|PF13499:EF-hand domain pair	Pkinase	536	442	615	698	608	516	40.68811208	31.30618272	38.33183541	58.34243932	57.233908	49.01007509
Os10g0392400	0.388142527	155.5674965	53.98957974	77.106672	309.1670037	296.4303236	131.7440198	95.55458276	245.780449	-1.365341585		0.03117231	0.781809806	BRITTLE_CULM-LIKE_1	chr03	10599142	10601525	+	2016	-	- && Q9LIB6.1 RecName: Full=COBRA-like protein 8; Flags: Precursor && PF04833:COBRA-like protein	-	17	23	16	40	22	44	1.058117742	1.335727933	0.817686462	2.741394125	1.698067025	3.426657266
Os01g0885600	0.387766125	27.50888658	23.01195202	22.58680291	77.29175093	77.63651331	33.23272571	24.36921384	62.72032999	-1.36674132		0.031187572	0.781809806	F-BOX_PROTEIN_396	chr07	22411227	22413069	-	507	-	- && Q9S9T6.1 RecName: Full=F-box protein At4g05010 && -	-	147	108	122	129	110	341	36.38186671	24.9400027	24.79186645	35.15472986	33.76038582	105.5978168
Os11g0635500	0.384590521	22.7659751	26.55225233	53.74101382	139.9607382	97.63379704	30.85895959	34.35308042	89.48449827	-1.378604889		0.031259461	0.781809806	HIGH-AFFINITY_K+_TRANSPORTER_7	chr04	30734729	30739334	-	1503	-	- && Q7XPF7.2 RecName: Full=Probable cation transporter HKT7; Short=OsHKT7 && PF02386:Cation transport protein	-	33	7	11	41	62	19	2.755056834	0.545280239	0.754034222	3.769006533	6.418822766	1.984737796
Os12g0468600	0.384293986	17.07448133	33.63285295	35.82734254	68.93588597	89.39962139	67.65233448	28.84489228	75.32928061	-1.379717695		0.031264619	0.781809806	Os08g0123300	chr08	1283861	1286496	-	318	-	- && - && -	-	29	37	26	13	6	5	11.44317345	13.62245256	8.423713361	5.648306385	2.935937498	2.468603863
Os04g0685300	0.383875794	14.22873444	11.50597601	14.01939491	38.64587547	47.05243231	17.80324592	13.25136845	34.5005179	-1.381288503		0.031284878	0.781809806	Os11g0533100	chr11	19421388	19429665	-	2499	-	- && F4JFJ3.1 RecName: Full=ATP-dependent DNA helicase At3g02060, chloroplastic; Flags: Precursor && PF00271:Helicase conserved C-terminal domain|PF02559:CarD-like/TRCF domain|PF00270:DEAD/DEAH box helicase	DEAD	909	3540	1930	830	688	1066	45.64289998	165.8508516	79.56982544	45.88955543	42.83954578	66.97295608
Os08g0545000	0.38373398	65.45217842	52.21942958	52.96215854	126.3824576	130.5704997	187.5275237	56.87792218	148.1601603	-1.381821572		0.031310654	0.781809806	STEROL_METHYLTRANSFERASE_1-3	chr11	10918543	10919959	-	573	-	- && Q9LM02.1 RecName: Full=Cycloartenol-C-24-methyltransferase; AltName: Full=24-sterol C-methyltransferase 1; Short=Sterol C-methyltransferase 1; AltName: Full=Protein CEPHALOPOD; AltName: Full=Protein STEROL METHYLTRANSFERASE 1 && PF08241:Methyltransferase domain	Methyltransf_11	25	4	0	0	1	0	5.474708368	0.817308601	0	0	0.271561409	0
Os11g0275500	0.383174492	28.45746888	33.63285295	42.05818473	102.3593458	124.6889456	45.10155632	34.71616885	90.71661593	-1.383926572		0.031367786	0.781809806	Os02g0107350	chr02	426505	426768	+	264	-	- && - && -	-	13	9	13	19	12	52	6.178954944	3.991345129	5.07337282	9.943784143	7.072940335	30.92487384
Os03g0265800	0.383139706	34.14896266	36.28807819	42.83704	44.91277419	42.34718908	208.8914188	37.75802695	98.71712734	-1.384057549		0.031384984	0.781809806	Os06g0484500	chr06	16504514	16505330	+	687	-	- && - && -	-	86	82	143	120	107	198	15.70787068	13.97454947	21.44552354	24.13384522	24.23537343	45.2498322
Os12g0448900	0.382587372	357.6155256	600.9659778	882.443024	2056.587265	2196.172278	560.2088049	613.6748424	1604.322783	-1.386138838		0.031437007	0.781809806	Os04g0492600	chr04	24624551	24636298	+	1296	-	- && Q9LX30.2 RecName: Full=eIF-2-alpha kinase GCN2; AltName: Full=serine/threonine-protein kinase GCN2 && PF12745:Anticodon binding domain of tRNAs|PF13393:Histidyl-tRNA synthetase	-	411	982	741	316	289	360	39.79352607	88.71298371	58.90749552	33.6886878	34.69888476	43.61200157
Os01g0603500	0.382006243	23.7145574	40.71345357	48.28902691	66.84691973	99.98641866	129.3702537	37.57234596	98.73453068	-1.388331877		0.031437654	1	Os02g0690300	chr02	28335762	28344078	+	2104	-	- && - && -	-	19	3	0	0	0	0	1.133139734	0.166938389	0	0	0	0
Os05g0178300	0.381239355	47.4291148	30.09255264	39.72161891	150.4055694	128.217878	28.48519347	39.08109545	102.369547	-1.39123104		0.031479518	0.781809806	RECEPTOR-LIKE_CYTOPLASMIC_KINASE_373	chr12	25820882	25824699	-	312	-	- && C0LGE0.1 RecName: Full=Probable LRR receptor-like serine/threonine-protein kinase At1g07650; Flags: Precursor && PF07714:Protein tyrosine and serine/threonine kinase	Pkinase_Tyr	11	60	8	3	8	0	4.423985492	22.51528021	2.641756261	1.328521768	3.989863779	0
Os08g0321000	0.379541913	27.50888658	14.16120124	22.58680291	81.46968342	47.05243231	40.35402408	21.41896358	56.2920466	-1.397668883		0.031492014	0.781809806	GDSL_ESTERASE/LIPASE_PROTEIN_21	chr01	26249386	26274184	+	992	-	- && Q9FXJ1.1 RecName: Full=GDSL esterase/lipase At1g28570; AltName: Full=Extracellular lipase At1g28570; Flags: Precursor && PF00657:GDSL-like Lipase/Acylhydrolase	Lipase_GDSL	9	12	15	50	25	10	1.138430284	1.416283755	1.557890537	6.964025397	3.921489097	1.582693605
Os04g0469000	0.37700485	47.4291148	123.0254358	81.00094836	182.7845461	191.7386617	293.1601161	83.81849965	222.561108	-1.407345012		0.031541286	1	Os04g0210700	chr04	7427891	7430947	+	711	-	- && - && -	-	0	0	0	5	10	0	0	0	0	0.971633361	2.188532874	0
novel.3013	0.37693594	9.48582296	9.735825855	14.01939491	27.15656114	45.8761215	15.42947979	11.08034791	29.48738748	-1.407608735		0.031548938	0.781809806	Os04g0486800	chr04	24312618	24319681	+	2781	-	- && Q0WVW7.2 RecName: Full=ATP-dependent DNA helicase Q-like 5; AltName: Full=RecQ-like protein 5; Short=AtRecQ5; Short=AtRecQl5 && PF00271:Helicase conserved C-terminal domain|PF00270:DEAD/DEAH box helicase	DEAD	31	13	5	2	4	0	1.398737788	0.547296995	0.185236415	0.099364447	0.223811129	0
Os01g0940000	0.373594294	357.6155256	154.0030635	191.5983971	479.4177524	499.9320933	902.0311265	234.4056621	627.1269907	-1.420455672		0.031555663	1	Os11g0249800	chr11	8096780	8099080	-	1774	-	- && Q9ASS4.1 RecName: Full=Probably inactive leucine-rich repeat receptor-like protein kinase At5g48380; Flags: Precursor && PF07714:Protein tyrosine and serine/threonine kinase	Pkinase_Tyr	13	15	0	0	1	0	0.919528808	0.989961588	0	0	0.087714029	0
Os01g0905200	0.37333649	36.99470954	34.51792803	23.36565818	38.64587547	67.04971604	148.3603826	31.62609859	84.68532472	-1.421451571		0.031624117	0.781809806	-	chr08	25178245	25180331	-	1159	-	- && - && -	-	51	30	34	18	25	234	5.521566959	3.03052952	3.022406214	2.145809103	3.356442782	31.69866275
Os02g0736700	0.3709111	33.20038036	46.90897912	25.702224	63.71347037	49.40505393	172.0980439	35.27052783	95.07218939	-1.430854652		0.031629241	0.781809806	Os06g0720100	chr06	30577264	30583136	-	429	-	- && A2WLR5.2 RecName: Full=Homeobox-leucine zipper protein HOX29; AltName: Full=HD-ZIP protein HOX29; AltName: Full=Homeodomain transcription factor HOX29; AltName: Full=OsHox29 && -	-	7	39	46	1	8	7	2.04746436	10.64358701	11.04734437	0.322065883	2.901719112	2.561823869
Os11g0213800	0.370612275	79.68091287	90.27765792	60.75071127	107.5817614	147.038851	367.9337489	76.90309402	207.5181205	-1.432017429		0.031636945	0.781809806	Os01g0185350	chr01	4531622	4532654	-	1033	-	- && Q9LGQ6.1 RecName: Full=Acyl transferase 9; Short=OsAT9 && PF02458:Transferase family	-	19	26	38	42	34	63	2.307963214	2.946820799	3.790012371	5.61760221	5.121548278	9.575219707
novel.3291	0.366747705	607.0926694	1432.051476	1447.891952	3601.3778	3737.139436	2170.809119	1162.345366	3169.775452	-1.447140158		0.031769516	0.781809806	Os09g0568000	chr09	22682528	22687730	+	1421	-	- && A0JNC2.1 RecName: Full=R3H domain-containing protein 2 && PF01424:R3H domain|PF12752:SUZ domain	R3H	85	273	102	67	42	59	7.505859846	22.49309767	7.395430265	6.514524757	4.599153321	6.518781938
Os12g0108100	0.365547598	17.07448133	6.195525544	10.90397382	27.15656114	39.99456746	26.11142734	11.3913269	31.08751865	-1.451868825		0.031788258	0.781809806	-	chr09	10648045	10657118	-	262	-	- && - && -	-	41	23	4	4	6	1	19.63623262	10.27796761	1.57295411	2.109408609	3.563466123	0.599248877
novel.2531	0.3655044	35.09754495	46.90897912	42.05818473	29.24552738	39.99456746	270.6093379	41.35490293	113.2831443	-1.452039323		0.031838669	0.781809806	Os04g0496600	chr04	24841362	24843684	-	492	-	- && - && -	-	221	206	229	207	221	455	56.36412559	49.02107351	47.95431945	58.1309281	69.89560144	145.196054
Os01g0111900	0.365184161	47.4291148	25.66717725	47.51017164	165.0283331	129.3941889	35.60649183	40.20215456	110.0096713	-1.453303902		0.03185589	0.781809806	-	chr09	9457960	9459155	+	1196	-	- && - && -	-	25	14	0	0	2	0	2.6229163	1.370495317	0	0	0.260208507	0
Os05g0519000	0.364730726	10.43440526	7.080600622	8.567408	22.97862866	23.52621616	24.92454428	8.694137959	23.80979637	-1.455096352		0.031862298	0.781809806	Os12g0279000	chr12	10458981	10466190	+	2331	-	- && Q9XIF2.1 RecName: Full=DExH-box ATP-dependent RNA helicase DExH9; AltName: Full=Protein MTR4 homolog; Short=AtMTR4 && PF13234:rRNA-processing arch domain|PF08148:DSHCT (NUC185) domain	-	279	350	341	179	176	78	15.0188795	17.57949806	15.07195046	10.60993618	11.74878806	5.253646522
Os03g0787000	0.362247069	21.81739281	13.27612617	17.134816	56.40208852	42.34718908	45.10155632	17.40944499	47.95027797	-1.464954077		0.031864452	0.781809806	Os11g0621400	chr11	24226400	24227678	-	396	-	- && - && -	-	7	11	51	64	55	26	2.21808639	3.252207142	13.26882122	22.32990123	21.61176214	10.30829128
Os06g0686400	0.362115273	25.61172199	12.39105109	24.92336873	71.02485221	65.87340523	36.79337489	20.9753806	57.89721078	-1.465479068		0.031965441	0.781809806	METALLOTHIONEIN_1F	chr12	23352196	23353175	-	237	-	- && Q2QNC3.1 RecName: Full=Metallothionein-like protein 4C; AltName: Full=Class I metallothionein-like protein 4C; AltName: Full=MT-1-4b; AltName: Full=OsMT-I-4c; AltName: Full=OsMT1c && -	-	3	0	0	8	25	0	1.588358428	0	0	4.663840131	16.41399656	0
novel.1376	0.360492491	52.17202628	22.12687694	10.90397382	35.51242611	51.75767554	148.3603826	28.40095901	78.54349476	-1.471958887		0.031974436	0.781809806	BOWMAN-BIRK_INHIBITOR_2-3	chr01	1365586	1366432	-	558	-	- && Q0JR25.2 RecName: Full=Bowman-Birk type bran trypsin inhibitor; AltName: Full=OSE727A; AltName: Full=Protein RBBI3-3; AltName: Full=RBTI; Flags: Precursor && PF00228:Bowman-Birk serine protease inhibitor family	-	16	10	11	233	190	0	3.598001886	2.098198156	2.031027663	57.69308151	52.98367491	0
Os01g0950300	0.360414653	13.28015214	18.58657663	14.79825018	49.09070667	41.17087827	39.16714102	15.55499299	43.14290865	-1.472270428		0.032044902	1	PROTEIN_PHOSPHATASE_2C22	chr02	23821241	23826110	-	1746	-	- && A3A8W6.2 RecName: Full=Putative protein phosphatase 2C 22; Short=OsPP2C22; Flags: Precursor && PF00481:Protein phosphatase 2C	PP2C	21	7	0	0	1	0	1.50921342	0.469390722	0	0	0.089120669	0
Os06g0723400	0.359176591	26.56030429	53.98957974	14.01939491	114.8931433	85.87068897	61.71791918	31.52309298	87.49391714	-1.477234768		0.03205934	0.781809806	PHLOEM_PROTEIN_17	chr01	36135821	36137283	+	480	-	- && Q0JHU5.1 RecName: Full=Elicitor-responsive protein 1; Short=OsERG1; AltName: Full=17 kDa phloem protein; AltName: Full=Fungal elicitor immediate early-responsive gene 1 protein; Short=FIERG1; AltName: Full=RPP17 >A2WWV5.2 RecName: Full=Elicitor-responsive protein 1; AltName: Full=17 kDa phloem protein; AltName: Full=Fungal elicitor immediate early-responsive gene 1 protein; Short=FIERG1; Alt…	C2	47	54	29	70	44	102	12.28661425	13.17143893	6.224638191	20.14924682	14.26376301	33.3631812
Os09g0426500	0.359099489	18.97164592	9.735825855	31.93306618	57.44657164	74.10758089	37.98025796	20.21351265	56.51147016	-1.477544496		0.032097091	0.781809806	Os11g0109933	chr11	462875	470169	-	3660	-	- && C7J8E5.2 RecName: Full=Regulatory-associated protein of TOR 2; AltName: Full=Protein RAPTOR 2; Short=OsRAPTOR2 && PF14538:Raptor N-terminal CASPase like domain	-	126	247	114	73	47	75	4.31981415	7.901263909	3.209084245	2.755775209	1.99820227	3.217278805
Os05g0365300	0.358231538	11.38298755	15.9313514	10.90397382	52.22415604	43.52349989	10.68194755	12.73943759	35.47653449	-1.48103574		0.032099178	0.781809806	Os10g0445900	chr10	16106220	16107411	+	258	-	- && - && -	-	1	7	1	6	9	24	0.486357813	3.176574418	0.399335249	3.213168927	5.42807049	14.60494936
Os06g0469800	0.357193592	18.97164592	7.965675699	7.009697454	16.71172993	45.8761215	32.04584265	11.31567302	31.5445647	-1.485221895		0.032138639	0.781809806	Os02g0234500	chr02	7621905	7627260	+	1803	-	- && - && PF13460:NAD(P)H-binding|PF08547:Complex I intermediate-associated protein 30 (CIA30)	-	669	1850	1473	695	578	526	46.55925195	120.1314452	84.17136547	53.25876506	49.8832553	45.80348651
Os03g0161200	0.356016295	296.9062587	178.7851657	242.2239898	910.7892813	1016.332538	89.01622958	239.3051381	672.0460163	-1.489984819		0.032149486	0.781809806	Os03g0641700	chr03	24727395	24732318	+	663	-	- && Q9FMP0.1 RecName: Full=Mediator of RNA polymerase II transcription subunit 19a && -	-	1805	1360	1754	1619	1564	2999	341.6168477	240.1629889	272.5670872	337.3924302	367.0674677	710.1849378
Os01g0927300	0.354284735	45.53195021	42.48360373	78.66438254	214.1190398	222.3227427	34.41960877	55.55997883	156.9537971	-1.497018791		0.032175283	0.781809806	NEUTRAL/ALKALINE_INVERTASE_2	chr01	12870240	12874218	+	1887	-	- && Q10MC0.1 RecName: Full=Neutral/alkaline invertase 1, mitochondrial; Short=OsNIN1; Flags: Precursor && PF12899:Alkaline and neutral invertase	-	3546	6661	6057	2046	1576	3533	235.799258	413.2836586	330.7067246	149.8082543	129.9591878	293.9545976
Os11g0210201	0.352884231	69.24650761	146.0373878	95.02034327	277.8325101	384.6536341	217.1996002	103.4347462	293.2285815	-1.502733132		0.032175354	0.781809806	Os05g0534600	chr05	26544666	26552137	-	2130	-	- && - && PF09405:CASC3/Barentsz eIF4AIII binding	-	114	371	155	86	67	92	6.715847887	20.39271295	7.497378685	5.578543988	4.894607537	6.781359118
Os10g0136500	0.352701433	150.8245851	34.51792803	26.48107927	106.5372783	68.22602685	424.9041359	70.60786412	199.889147	-1.503480659		0.032241108	1	Os04g0640700	chr04	32589116	32595893	-	2298	-	- && Q9FLG1.1 RecName: Full=Beta-D-xylosidase 4; Short=AtBXL4; Flags: Precursor && PF00933:Glycosyl hydrolase family 3 N terminal domain|PF01915:Glycosyl hydrolase family 3 C-terminal domain|PF14310:Fibronectin type III-like domain	Glyco_hydro_3_C	0	1	0	9	5	2	0	0.050948415	0	0.541121138	0.338565464	0.136643347
Os01g0331100	0.351498611	18.02306362	10.62090093	22.58680291	66.84691973	58.81554039	20.17701204	17.07692249	48.61315738	-1.508409106		0.032255005	0.782022231	Os05g0355500	chr05	16861470	16862900	-	183	-	- && Q84WM0.2 RecName: Full=60S ribosomal protein L29-2 && -	-	583	566	700	645	654	784	399.7542301	362.1146051	394.0980652	486.9794547	556.0954401	672.6257554
Os01g0541800	0.351469366	11.38298755	39.8283785	25.702224	25.0675949	37.64194585	156.6685641	25.63786335	73.12603494	-1.508529146		0.032257409	0.782022231	SUPEROXIDE_DISMUTASE_B	chr06	2256867	2260901	+	881	-	- && Q5VSB7.1 RecName: Full=Superoxide dismutase [Fe] 2, chloroplastic; AltName: Full=Iron-superoxide dismutase; Flags: Precursor && PF00081:Iron/manganese superoxide dismutases, alpha-hairpin domain|PF02777:Iron/manganese superoxide dismutases, C-terminal domain	-	496	1349	814	418	388	381	70.6449905	179.2737658	95.19318305	65.55448161	68.52964665	67.89809462
Os07g0633600	0.351234982	30.35463347	12.39105109	18.69252655	66.84691973	59.9918512	47.47532245	20.4794037	58.10469779	-1.509491556		0.032382718	0.784169014	Os10g0503250	chr10	19213699	19214691	-	991	-	- && Q8GT20.1 RecName: Full=Benzyl alcohol O-benzoyltransferase; AltName: Full=Benzoyl coenzyme A:benzyl alcohol benzoyl transferase && PF02458:Transferase family	-	0	1	11	36	31	0	0	0.118142742	1.143605889	5.019157921	4.867553288	0
Os06g0126500	0.351192544	16.12589903	14.16120124	12.46168436	47.00174043	43.52349989	30.85895959	14.24959488	40.46139997	-1.509665881		0.032451236	0.784937276	Os02g0750400	chr02	31529575	31531860	+	1488	-	- && Q9SV96.1 RecName: Full=Pentatricopeptide repeat-containing protein At4g39620, chloroplastic; AltName: Full=Protein EMBRYO DEFECTIVE 2453; Flags: Precursor && PF13041:PPR repeat family	-	140	415	317	103	123	130	11.80594369	32.6532088	21.94894668	9.563928212	12.86248424	13.71667791
Os02g0208500	0.350757189	6.640076072	15.04627632	44.39475054	85.6476159	63.52078362	40.35402408	22.02703431	63.1741412	-1.511455421		0.032523737	0.785111846	Os03g0751400	chr03	30981065	30984498	+	681	-	- && O23049.1 RecName: Full=50S ribosomal protein L6, chloroplastic; AltName: Full=Protein EMBRYO DEFECTIVE 2394; Flags: Precursor && PF00347:Ribosomal protein L6	-	314	486	546	461	469	693	57.85729685	83.55450243	82.60434336	93.53105382	107.1638743	159.769782
Os02g0281101	0.350101082	12.33156985	7.080600622	9.346263273	33.42345986	21.17359454	27.29831041	9.586144581	27.29845494	-1.514156576		0.032548246	0.785111846	-	chr05	8497159	8499629	+	879	-	- && F4JVA6.1 RecName: Full=Phosphatidylinositol/phosphatidylcholine transfer protein SFH6; AltName: Full=Protein SEC FOURTEEN HOMOLOGS 6; Short=AtSFH6 && -	-	30	112	11	6	16	12	4.282604634	14.91797406	1.289321315	0.943114429	2.832394765	2.143388473
Os01g0716900	0.349673435	47.4291148	37.17315326	70.09697454	75.20278469	101.1627295	267.0486888	51.5664142	147.8047343	-1.515919898		0.032602319	0.785111846	HEAVY-METAL-ASSOCIATED_ISOPRENYLATED_PLANT_PROTEIN_44	chr09	11976318	11977778	+	339	-	- && Q93VP2.1 RecName: Full=Heavy metal-associated isoprenylated plant protein 22; Short=AtHIP22; Short=AtHIPP22; AltName: Full=Farnesylated protein 7; Short=AtFP7; Flags: Precursor && -	-	2	16	0	15	19	34	0.740296848	5.525874082	0	6.113551499	8.721206667	15.7466342
Os11g0621400	0.3478249	6.640076072	9.735825855	39.72161891	66.84691973	64.69709443	30.85895959	18.69917361	54.13432458	-1.523566879		0.032628752	0.785111846	-	chr11	291886	293670	-	1077	-	- && - && -	-	20	148	32	14	17	20	2.33018228	16.08891333	3.061199456	1.796033142	2.456155697	2.915565565
Os05g0435800	0.346953105	21.81739281	7.965675699	15.57710545	57.44657164	64.69709443	8.308181428	15.12005799	43.48394917	-1.527187417		0.032642458	0.785111846	Os11g0137500	chr11	1744099	1748824	+	513	-	- && - && -	-	15	17	4	3	0	0	3.669015081	3.879826064	0.803341085	0.807989847	0	0
novel.657	0.345860881	51.22344398	25.66717725	14.79825018	91.91451463	134.0994321	37.98025796	30.56295714	87.99806822	-1.531736251		0.032703856	0.785702769	Os01g0598900	chr01	23530089	23532422	-	978	-	- && Q6Z6G6.1 RecName: Full=Cytoplasmic tRNA 2-thiolation protein 1; AltName: Full=Cytoplasmic tRNA adenylyltransferase 1 && PF16503:Zinc-ribbon|PF01171:PP-loop family	-	966	936	1297	571	617	196	123.94068	112.051505	136.6339028	80.66762441	98.16778334	31.46485512
Os10g0450800	0.345693918	73.04083679	23.8970271	3.894276364	89.82554838	131.7468105	68.83921755	33.61071342	96.8038588	-1.532432872		0.032853897	0.787570895	CELLULOSE_SYNTHASE_A6	chr07	8496288	8501893	+	3279	-	- && Q6YVM4.1 RecName: Full=Probable cellulose synthase A catalytic subunit 6 [UDP-forming]; AltName: Full=OsCesA6 && PF14569:Zinc-binding RING-finger|PF03552:Cellulose synthase	-	68	61	59	92	65	111	2.602214539	2.178056384	1.85382164	3.87657709	3.084569893	5.314838618
Os12g0535300	0.345178504	55.96635546	59.30003021	65.42384291	101.3148627	105.8679727	316.8977773	60.23007619	174.6935376	-1.534585471		0.032869466	0.787570895	Os02g0762600	chr02	32119010	32120797	-	462	-	- && - && -	-	0	0	6	21	7	7	0	0	1.338032392	6.280284722	2.357646778	2.378836449
Os02g0119600	0.342818487	13.28015214	8.850750777	11.68282909	32.37897674	29.40777019	36.79337489	11.271244	32.86004061	-1.544483183		0.032914359	1	ARABINOGALACTAN_PROTEIN_25	chr06	12363897	12365218	+	1322	-	- && - && -	-	10	7	1	0	0	0	0.949170316	0.619936611	0.077933808	0	0	0
Os03g0836600	0.340760778	12.33156985	9.735825855	8.567408	28.20104426	28.23145939	33.23272571	10.21160123	29.88840979	-1.553168804		0.032927538	0.787570895	Os12g0138800	chr12	1882578	1888258	+	1293	-	- && Q4V3D9.1 RecName: Full=Protein STRICTOSIDINE SYNTHASE-LIKE 10; Short=AtSSL10; AltName: Full=Strictosidine synthase 8; Short=AtSS8; Flags: Precursor && PF03088:Strictosidine synthase	Str_synth	7	1	8	42	30	0	0.679321122	0.090548691	0.637453947	4.487999291	3.610317573	0
Os06g0215100	0.340453551	33.20038036	19.47165171	38.16390836	63.71347037	57.63922958	145.9866165	30.27864681	89.11310549	-1.554470113		0.032950167	0.787570895	-	chr11	16245696	16248071	-	2149	-	- && - && -	-	16	2	80	5	7	2	0.934241532	0.108961803	3.835402296	0.321466412	0.506855659	0.146117455
Os04g0461600	0.339776227	16.12589903	5.310450466	27.25993455	64.75795349	67.04971604	11.86883061	16.23209468	47.89216671	-1.557343178		0.032966195	0.787570895	-	chr10	12340047	12344397	-	872	-	- && - && -	-	244	241	282	150	129	81	35.11146451	32.35796922	33.31884789	23.76713255	23.01950077	14.58401337
Os05g0153901	0.339089212	4.74291148	10.62090093	8.567408	17.75621305	32.93670262	20.17701204	7.977073471	23.62330924	-1.56026321		0.032995227	1	Os12g0598600	chr12	25149867	25150695	-	825	-	- && - && -	-	11	6	1	0	0	0	1.673070877	0.851486961	0.124883023	0	0	0
Os02g0460200	0.339009642	6.640076072	27.43732741	18.69252655	72.06933533	48.22874312	35.60649183	17.58997668	51.96819009	-1.56060179		0.033019028	0.787898538	ROOT_UV-B_SENSITIVE_6B	chr05	20548402	20553184	-	1678	-	- && Q93YU2.1 RecName: Full=Protein root UVB sensitive 6 && PF04884:Vitamin B6 photo-protection and homoeostasis	-	1734	1113	2578	2268	1947	2249	129.6679783	77.65758985	158.2881156	186.7467738	180.5496581	210.4292071
Os06g0479200	0.33864361	126.1614454	177.0150155	158.8864756	318.5673518	394.0641206	652.7856836	154.0209788	455.139052	-1.562160323		0.033056811	0.787898538	SIRTUIN_2B	chr12	4032214	4036962	-	1182	-	- && Q94AQ6.1 RecName: Full=NAD-dependent protein deacylase SRT2; AltName: Full=Regulatory protein SIR2 homolog 2; Flags: Precursor && PF02146:Sir2 family	SIR2	109	448	304	112	106	115	11.57136584	44.37529339	26.49802219	13.09189641	13.95439667	15.27526959
Os01g0282800	0.337891428	23.7145574	6.195525544	24.14451345	76.24726781	65.87340523	17.80324592	18.0181988	53.30797299	-1.565368342		0.033163932	0.787898538	Os12g0102400	chr12	105922	112629	+	3294	-	- && Q09818.1 RecName: Full=Putative general negative regulator of transcription C16C9.04c && PF14570:RING/Ubox like zinc-binding domain	-	149	427	162	106	91	96	5.675946282	15.17696666	5.066975124	4.446151782	4.298733015	4.575685411
Os03g0820500	0.337190052	9.48582296	7.965675699	6.230842182	24.02311178	35.28932423	10.68194755	7.894113614	23.33146119	-1.568366123		0.033222053	0.787898538	Os09g0533900	chr09	20976449	20980651	-	1587	-	- && Q69SG5.1 RecName: Full=Endoglucanase 24; AltName: Full=Endo-1,4-beta glucanase 24; Flags: Precursor && PF00759:Glycosyl hydrolase family 9	-	41	27	35	68	50	45	3.241772494	1.991900026	2.272210017	5.920167576	4.902479123	4.451886739
Os04g0607600	0.331109678	31.30321577	6.195525544	8.567408	42.82380795	72.93127008	22.55077816	15.3553831	46.10195206	-1.594618913		0.033224954	0.787898538	Os10g0450800	chr10	16426027	16426928	-	663	-	- && - && -	-	77	27	5	86	112	58	14.57312868	4.767941692	0.776987136	17.92201915	26.28616137	13.73482041
Os02g0739400	0.330587402	12.33156985	4.425375388	5.451986909	22.97862866	16.46835131	27.29831041	7.402977382	22.24843012	-1.596896347		0.033229196	1	-	chr09	8964770	8965148	-	379	-	- && - && -	-	20	2	0	0	0	0	6.621652548	0.617833547	0	0	0	0
Os01g0650200	0.329586218	8.537240664	10.62090093	11.68282909	52.22415604	29.40777019	11.86883061	10.28032356	31.16691895	-1.60127218		0.033230067	0.787898538	-	chr05	12116142	12117725	-	741	-	- && - && -	-	0	14	0	11	16	39	0	2.21202753	0	2.051051151	3.359885287	8.263326614
Os07g0663000	0.329272491	13.28015214	10.62090093	14.01939491	39.69035859	47.05243231	28.48519347	12.64014933	38.40932812	-1.602646108		0.033238431	0.787898538	Os01g0582600	chr01	22604528	22606674	+	1656	-	- && - && PF13359:DDE superfamily endonuclease	-	167	73	157	179	151	220	12.65411397	5.161111334	9.76779806	14.93463843	14.18859166	20.8579138
Os02g0693450	0.327710491	36.99470954	24.78210218	20.25023709	80.4252003	84.69437816	84.26869734	27.3423496	83.12942527	-1.609506235		0.033257044	1	-	chr01	15028927	15029406	+	480	-	- && - && -	-	23	5	0	0	0	1	6.012598465	1.219577678	0	0	0	0.327090012
Os11g0635300	0.327326371	18.97164592	7.965675699	5.451986909	35.51242611	35.28932423	27.29831041	10.79643618	32.70002025	-1.611198256		0.033259826	1	SMALL_AUXIN-UP_RNA_46	chr09	21590387	21591060	+	423	-	- && B7F8P5.1 RecName: Full=Auxin-responsive protein SAUR36; AltName: Full=Protein SMALL AUXIN UP RNA 36 && PF02519:Auxin responsive protein	Auxin_inducible	3	8	13	1	0	0	0.889931318	2.214268692	3.166360341	0.326634194	0	0
Os04g0497000	0.326602074	18.97164592	7.080600622	14.01939491	45.95725731	68.22602685	8.308181428	13.35721382	40.83048853	-1.614394143		0.033364556	0.790010486	Os01g0931100	chr01	40858427	40861827	-	1610	-	- && - && -	-	267	308	355	606	415	211	20.80946852	22.39780919	22.717463	52.00543845	40.10928277	20.57619652
Os03g0246500	0.326344188	34.14896266	13.27612617	26.48107927	92.95899775	104.6916619	28.48519347	24.63538936	75.3786177	-1.615533749		0.033416032	0.79035214	Os03g0741050	chr03	30403047	30405978	+	2932	-	- && - && -	-	39	361	40	48	35	36	1.669076506	14.41530833	1.405572908	2.26193065	1.857491152	1.927733767
Os01g0955100	0.325549935	41.73762102	23.8970271	42.83704	123.2490082	138.8046753	71.21298367	36.15722937	111.0888891	-1.619049244		0.033514244	0.79179722	THERMO-TOLERANCE_3.2	chr03	28470552	28473673	+	1365	-	- && - && PF00892:EamA-like transporter family	DUF6	396	420	589	289	232	164	36.40308062	36.02444834	44.45698394	29.25278407	26.44709705	18.86338881
Os09g0518000	0.325184739	41.73762102	6.195525544	17.134816	79.38071718	108.2205943	11.86883061	21.68932086	66.49004737	-1.62066854		0.033570837	0.792256888	Os12g0477700	chr12	17415611	17425464	-	5496	-	- && - && -	-	25	28	29	52	43	37	0.570780185	0.596474672	0.543636523	1.307249949	1.217431142	1.056972091
Os03g0257500	0.32405412	16.12589903	12.39105109	19.47138182	39.69035859	41.17087827	67.65233448	15.99611065	49.50452378	-1.625693319		0.033797215	1	Os11g0198200	chr11	4923859	4925639	-	1071	-	- && - && -	-	0	0	0	9	1	3	0	0	0	1.161061041	0.145289157	0.43978489
Os12g0116700	0.323857404	29.40605118	12.39105109	19.47138182	111.7596939	49.40505393	27.29831041	20.42282803	62.82101942	-1.626569366		0.033825078	0.797103954	THERMO-SENSITIVE_CHLOROPHYLL-DEFICIENT_MUTANT_11	chr12	23096994	23099367	-	954	-	- && Q9HUM9.1 RecName: Full=30S ribosomal protein S6 >Q02F83.1 RecName: Full=30S ribosomal protein S6 >A6VD48.1 RecName: Full=30S ribosomal protein S6 >B7V1Z8.1 RecName: Full=30S ribosomal protein S6 && PF01250:Ribosomal protein S6	-	90	581	233	478	499	1588	11.83776564	71.30310753	25.16314376	69.22796031	81.39071174	261.3428623
novel.314	0.3237409	22.7659751	7.965675699	10.90397382	32.37897674	47.05243231	48.66220551	13.87854154	42.69787152	-1.627088454		0.033850951	0.797103954	-	chr01	28688630	28690262	-	621	-	- && - && -	-	18	120	48	18	20	13	3.637110602	22.62404968	7.963555106	4.004819243	5.011423104	3.286701568
Os05g0542300	0.322726041	89.16673583	107.0940844	190.8195418	591.1774463	529.3398635	79.5211651	129.0267873	400.012825	-1.631618099		0.033997209	0.797677683	Os02g0122900	chr02	1198096	1202328	-	1149	-	- && O65090.1 RecName: Full=Ribosomal RNA small subunit methyltransferase, chloroplastic; AltName: Full=Dimethyladenosine transferase 1C; AltName: Full=Protein PALEFACE 1; Flags: Precursor && PF00398:Ribosomal RNA adenine dimethylase	-	185	528	344	150	99	185	20.20353213	53.80152598	30.84578068	18.03737126	13.40719238	25.27901919
Os08g0481400	0.320350094	19.92022822	8.850750777	9.346263273	41.77932483	58.81554039	17.80324592	12.70574742	39.46603704	-1.642278682		0.034059815	0.797677683	FRUIT-WEIGHT2.2-LIKE_7	chr03	34883520	34884578	-	426	-	- && D9HP26.1 RecName: Full=Cell number regulator 10; AltName: Full=ZmCNR10 && PF04749:PLAC8 family	-	0	2	0	15	11	0	0	0.549668813	0	4.865009292	4.017961411	0
Os12g0485300	0.320267009	34.14896266	48.67912927	61.52956654	109.6707277	90.5759322	251.619209	48.11921949	150.6219563	-1.642652901		0.03406172	0.797677683	Os07g0232850	chr07	7396993	7397516	-	524	-	- && A3BI11.1 RecName: Full=Zinc transporter 8; AltName: Full=ZRT/IRT-like protein 8; Short=OsZIP8; Flags: Precursor && PF02535:ZIP Zinc transporter	-	81	86	175	119	195	145	19.39676637	19.21533075	34.40837115	31.37745306	57.9063245	43.44554355
Os03g0775700	0.319050648	5.691493776	10.62090093	9.346263273	43.86829107	28.23145939	8.308181428	8.552885994	26.80264396	-1.648142633		0.034074061	0.797677683	GRAS_PROTEIN_48	chr11	28891375	28893521	+	1929	-	- && O80933.1 RecName: Full=Scarecrow-like protein 9; Short=AtSCL9; AltName: Full=GRAS family protein 13; Short=AtGRAS-13 && PF03514:GRAS domain family	GRAS	0	2	2	12	10	3	0	0.121388758	0.106820626	0.859510195	0.806659862	0.244172948
Os08g0498100	0.318379178	76.83516598	54.87465482	81.00094836	360.3466767	255.2594453	52.22285469	70.90358972	222.6096589	-1.651182108		0.034098346	1	Os01g0201750	chr01	5568902	5572385	+	3484	-	- && - && -	-	8	5	4	0	0	0	0.288129313	0.168024479	0.118287594	0	0	0
Os02g0107350	0.318145355	12.33156985	7.965675699	10.12511855	19.84517929	14.11572969	61.71791918	10.14078803	31.89294272	-1.652242038		0.034102013	0.797677683	-	chr07	12565799	12566262	+	331	-	- && - && -	-	5	38	11	0	5	1	1.895473048	13.44114613	3.423907662	0	2.350523978	0.474329926
Os06g0133500	0.317769165	36.04612725	38.94330342	40.50047418	127.4269407	131.7468105	104.4457094	38.49663495	121.2064869	-1.653948958		0.034182911	0.797677683	-	chr07	2382044	2387008	+	354	-	- && - && -	-	15	7	23	0	1	4	5.316962533	2.315130508	6.693941713	0	0.439561264	1.774047522
Os07g0663300	0.317744628	5.691493776	10.62090093	4.673131636	30.2900105	12.93941889	22.55077816	6.995175448	21.92673585	-1.65406036		0.034224616	0.797677683	Os09g0292400	chr09	6810220	6810609	+	390	-	- && - && -	-	0	0	0	69	65	0	0	0	0	24.44480053	25.93411456	0
Os07g0209100	0.317657031	18.97164592	21.24180186	31.93306618	91.91451463	68.22602685	67.65233448	24.04883799	75.93095865	-1.654458141		0.034225753	0.797677683	LEAF_INCLINATION_3	chr06	23442839	23449453	-	2088	-	- && - && PF07744:SPOC domain	-	116	157	131	52	35	77	6.971128655	8.803388298	6.463952461	3.440922281	2.60831612	5.789869174
Os01g0716800	0.316233905	6.640076072	15.04627632	6.230842182	12.53379745	15.2920405	60.53103612	9.305731525	29.45229136	-1.660936041		0.034258509	0.797677683	Os10g0357800	chr10	10932181	10938990	+	1668	-	- && Q9SRU7.3 RecName: Full=Probable tRNA (guanine(26)-N(2))-dimethyltransferase 2; AltName: Full=tRNA 2,2-dimethylguanosine-26 methyltransferase 2; AltName: Full=tRNA(guanine-26,N(2)-N(2)) methyltransferase 2; AltName: Full=tRNA(m(2,2)G26)dimethyltransferase 2 && PF02005:N2,N2-dimethylguanosine tRNA methyltransferase	TRM	102	330	246	68	103	92	7.673256721	23.16320195	15.19484986	5.632677424	9.608682734	8.659649233
Os06g0228500	0.31495311	41.73762102	11.50597601	24.92336873	118.0265926	110.5732159	18.99012898	26.05565525	82.52997918	-1.666791036		0.03426258	0.797677683	PHOTOSYSTEM_I_SUBUNIT	chr12	13115340	13117325	+	645	-	- && P23993.1 RecName: Full=Photosystem I reaction center subunit XI, chloroplastic; Short=PSI-L; AltName: Full=PSI subunit V; Flags: Precursor && PF02605:Photosystem I reaction centre subunit XI	-	9126	23325	19622	9122	6834	8334	1775.400561	4233.919903	3134.302501	1954.03513	1648.685943	2028.627467
Os04g0581100	0.314526909	18.97164592	28.32240249	49.84673745	169.2062656	116.45477	23.73766122	32.38026195	103.1328989	-1.668744642		0.034322547	0.797677683	Os01g0558850	chr01	21158719	21162420	+	2004	-	- && Q9FJT9.1 RecName: Full=Zinc protease PQQL-like && PF05193:Peptidase M16 inactive domain|PF00675:Insulinase (Peptidase family M16)	-	16	174	15	22	12	12	1.001838849	10.16558161	0.771171364	1.516795312	0.931764595	0.940138956
Os12g0555000	0.314338938	31.30321577	18.58657663	2.336565818	54.31312228	85.87068897	24.92454428	17.40878607	55.03611851	-1.669607101		0.034360972	0.797677683	SWEET2A	chr01	19959667	19961939	+	732	-	- && Q5JJY5.1 RecName: Full=Bidirectional sugar transporter SWEET2a; Short=OsSWEET2a; Flags: Precursor >A2WR31.2 RecName: Full=Bidirectional sugar transporter SWEET2a; Short=OsSWEET2a; Flags: Precursor && PF03083:Sugar efflux transporter for intercellular exchange	-	12	45	33	24	32	132	2.057054357	7.197507609	4.644727197	4.530041439	6.802390705	28.31205348
novel.2491	0.311067149	48.3776971	26.55225233	26.48107927	18.80069617	29.40777019	277.7306363	33.80367623	108.6463676	-1.684702053		0.034361385	0.797677683	Os12g0108100	chr12	439128	443649	-	1542	-	- && Q8LEB6.1 RecName: Full=Probable receptor-like protein kinase At5g18500 && PF00069:Protein kinase domain	Pkinase	18	7	14	26	34	22	1.464750768	0.531489105	0.935407859	2.329651661	3.430972355	2.239993855
[truncated: 369 more rows]
