# Supplementary material for: Transcriptome Analysis and Resistance Identification of bar and BPH9 Co-Transformation Rice
Source: Int J Mol Sci. 2025 Feb 19;26(4):1762. doi: 10.3390/ijms26041762 (PMC11855366; doi:10.3390/ijms26041762)
Supplement: Supplementary file 1 [file ijms-26-01762-s001.zip › Supplementary S4 H23RvsH23_KEGGenrich_significant.xlt]

## Sheet: Supplementary 4 H23RvsH23_KEGGe
KEGGID	Description	GeneRatio	BgRatio	pvalue	padj	geneID	geneName	keggID	Count
osa04626	Plant-pathogen interaction	15/170	181/4800	0.00169904930626974	0.154613486870547	4339397/4332475/4348632/4331836/4345108/4328676/4352439/107278751/4327518/4332731/4347158/9267997/4352339/4343644/4325408	LOC4339397/LOC4332475/LOC4348632/LOC4331836/LOC4345108/LOC4328676/LOC4352439/LOC107278751/LOC4327518/LOC4332731/LOC4347158/LOC9267997/LOC4352339/LOC4343644/LOC4325408	osa:4339397/osa:4332475/osa:4348632/osa:4331836/osa:4345108/osa:4328676/osa:4352439/osa:4342596/osa:4327518/osa:4332731/osa:4347158/osa:9267997/osa:4352339/osa:4343644/osa:4325408	15
osa00430	Taurine and hypotaurine metabolism	3/170	14/4800	0.011911439178255	0.246298057699892	4347775/4332184/4335203	LOC4347775/LOC4332184/LOC4335203	osa:4347775/osa:4332184/osa:4335203	3
osa00592	alpha-Linolenic acid metabolism	6/170	55/4800	0.0124376998942296	0.246298057699892	4325705/4352160/4334233/4337529/4328603/9267158	LOC4325705/LOC4352160/LOC4334233/LOC4337529/LOC4328603/LOC9267158	osa:4325705/osa:4352160/osa:4334233/osa:4337529/osa:4328603/osa:9267158	6
osa00940	Phenylpropanoid biosynthesis	11/170	145/4800	0.0131658493371017	0.246298057699892	4337732/4337725/4326874/4341248/4341861/4337484/107280449/4330034/4341249/4350952/4336415	LOC4337732/LOC4337725/LOC4326874/LOC4341248/LOC4341861/LOC4337484/LOC107280449/LOC4330034/LOC4341249/LOC4350952/LOC4336415	osa:4337732/osa:4337725/osa:4326874/osa:4341248/osa:4341861/osa:4337484/osa:107280449/osa:4330034/osa:4341249/osa:4350952/osa:4336415	11
osa00052	Galactose metabolism	6/170	56/4800	0.0135328603131809	0.246298057699892	9271916/4342703/107281115/4343113/4340274/4329561	LOC9271916/LOC4342703/LOC107281115/LOC4343113/LOC4340274/LOC4329561	osa:9271916/osa:4342703/osa:9268563/osa:4343113/osa:4340274/osa:4329561	6
osa00564	Glycerophospholipid metabolism	8/170	117/4800	0.0544931292116046	0.761374089002288	4338997/4326817/107277488/4325474/9269686/4334681/4327112/4325407	LOC4338997/LOC4326817/LOC107277488/LOC4325474/LOC9269686/LOC4334681/LOC4327112/LOC4325407	osa:4338997/osa:4326817/osa:107277488/osa:4325474/osa:9269686/osa:4334681/osa:4327112/osa:4325407	8
osa00561	Glycerolipid metabolism	6/170	81/4800	0.0660776645555525	0.761374089002288	4338997/4327366/4330612/4325474/4334681/4327112	LOC4338997/LOC4327366/LOC4330612/LOC4325474/LOC4334681/LOC4327112	osa:4338997/osa:4327366/osa:4330612/osa:4325474/osa:4334681/osa:4327112	6
osa00053	Ascorbate and aldarate metabolism	5/170	62/4800	0.0672683722612593	0.761374089002288	4330612/4344509/4335202/4346299/4341337	LOC4330612/LOC4344509/LOC4335202/LOC4346299/LOC4341337	osa:4330612/osa:4344509/osa:4335202/osa:4346299/osa:4341337	5
osa00591	Linoleic acid metabolism	2/170	15/4800	0.0968543964586148	0.761374089002288	4328603/9267158	LOC4328603/LOC9267158	osa:4328603/osa:9267158	2
osa00250	Alanine, aspartate and glutamate metabolism	4/170	50/4800	0.0995021666710351	0.761374089002288	4342210/4332184/4345962/4339095	LOC4342210/LOC4332184/LOC4345962/LOC4339095	osa:4342210/osa:4332184/osa:4345962/osa:4339095	4
osa00906	Carotenoid biosynthesis	3/170	32/4800	0.10247904110823	0.761374089002288	4330451/4345810/4327933	LOC4330451/LOC4345810/LOC4327933	osa:4330451/osa:4345810/osa:4327933	3
osa00190	Oxidative phosphorylation	8/170	135/4800	0.10468787620943	0.761374089002288	6450161/3131395/3131460/4343616/107279585/3131400/112937436/4343366	cox2/ndhA/ndhC/LOC4343616/LOC107279585/ndhF/LOC112937436/LOC4343366	osa:6450161/osa:3131395/osa:3131460/osa:4343616/osa:107279585/osa:3131400/osa:6450121/osa:4343366	8
osa00500	Starch and sucrose metabolism	9/170	160/4800	0.112813072765453	0.761374089002288	107281115/4343113/4333841/4338556/4334029/4345995/4346885/4349417/4329561	LOC107281115/LOC4343113/LOC4333841/LOC4338556/LOC4334029/LOC4345995/LOC4346885/LOC4349417/LOC4329561	osa:9268563/osa:4343113/osa:4333841/osa:4338556/osa:4334029/osa:4345995/osa:4346885/osa:4349417/osa:4329561	9
osa00062	Fatty acid elongation	3/170	35/4800	0.125450781366719	0.761374089002288	4348632/4331836/4328676	LOC4348632/LOC4331836/LOC4328676	osa:4348632/osa:4331836/osa:4328676	3
osa00630	Glyoxylate and dicarboxylate metabolism	5/170	75/4800	0.125501223461916	0.761374089002288	4342210/4336595/9271010/4345962/4341516	LOC4342210/LOC4336595/LOC9271010/LOC4345962/LOC4341516	osa:4342210/osa:4336595/osa:9271010/osa:4345962/osa:4341516	5
osa01232	Nucleotide metabolism	5/170	78/4800	0.141466143345741	0.804588690278903	4330910/4329972/4352344/4325937/4324465	LOC4330910/LOC4329972/LOC4352344/LOC4325937/LOC4324465	osa:4330910/osa:4329972/osa:4352344/osa:4325937/osa:4324465	5
osa00360	Phenylalanine metabolism	3/170	40/4800	0.167289848168205	0.813773417315372	4330034/4334956/4336415	LOC4330034/LOC4334956/LOC4336415	osa:4330034/osa:4334956/osa:4336415	3
osa00562	Inositol phosphate metabolism	4/170	61/4800	0.168842686994112	0.813773417315372	4337686/4345628/4351685/4325407	LOC4337686/LOC4345628/LOC4351685/LOC4325407	osa:4337686/osa:4345628/osa:4351685/osa:4325407	4
osa01210	2-Oxocarboxylic acid metabolism	5/170	83/4800	0.169908735483429	0.813773417315372	4342210/4332151/4339674/4345962/4339095	LOC4342210/LOC4332151/LOC4339674/LOC4345962/LOC4339095	osa:4342210/osa:4332151/osa:4339674/osa:4345962/osa:4339095	5
osa00130	Ubiquinone and other terpenoid-quinone biosynthesis	3/170	44/4800	0.203272683749943	0.887493408730919	4333780/4344633/9268489	LOC4333780/LOC4344633/LOC9268489	osa:4333780/osa:4344633/osa:9268489	3
osa00260	Glycine, serine and threonine metabolism	4/170	66/4800	0.204806171245597	0.887493408730919	4342210/4345962/4339095/4341516	LOC4342210/LOC4345962/LOC4339095/LOC4341516	osa:4342210/osa:4345962/osa:4339095/osa:4341516	4
osa00280	Valine, leucine and isoleucine degradation	3/170	46/4800	0.221896669523155	0.906178217105976	4330612/4332151/4339095	LOC4330612/LOC4332151/LOC4339095	osa:4330612/osa:4332151/osa:4339095	3
osa04141	Protein processing in endoplasmic reticulum	9/170	199/4800	0.272061536970084	0.906178217105976	4339012/4325695/4332361/4328405/4334359/4348713/9267997/4352339/4327388	LOC4339012/LOC4325695/LOC4332361/LOC4328405/LOC4334359/LOC4348713/LOC9267997/LOC4352339/LOC4327388	osa:4339012/osa:4325695/osa:4332361/osa:4328405/osa:4334359/osa:4348713/osa:9267997/osa:4352339/osa:4327388	9
osa00480	Glutathione metabolism	5/170	99/4800	0.272945553806285	0.906178217105976	4339674/4349190/4335202/4342499/4325768	LOC4339674/LOC4349190/LOC4335202/LOC4342499/LOC4325768	osa:4339674/osa:4349190/osa:4335202/osa:4342499/osa:4325768	5
osa00565	Ether lipid metabolism	2/170	29/4800	0.27433521867794	0.906178217105976	107277488/4325407	LOC107277488/LOC4325407	osa:107277488/osa:4325407	2
osa00195	Photosynthesis	4/170	76/4800	0.282188437212466	0.906178217105976	4352085/4343366/107276047/4342192	LOC4352085/LOC4343366/LOC107276047/LOC4342192	osa:4352085/osa:4343366/osa:107276047/osa:4342192	4
osa00460	Cyanoamino acid metabolism	3/170	53/4800	0.289218296811095	0.906178217105976	4333841/4338556/4345995	LOC4333841/LOC4338556/LOC4345995	osa:4333841/osa:4338556/osa:4345995	3
osa04016	MAPK signaling pathway - plant	6/170	127/4800	0.293865277712442	0.906178217105976	4339397/4332475/4328616/4352439/4327518/4347158	LOC4339397/LOC4332475/LOC4328616/LOC4352439/LOC4327518/LOC4347158	osa:4339397/osa:4332475/osa:4328616/osa:4352439/osa:4327518/osa:4347158	6
osa00909	Sesquiterpenoid and triterpenoid biosynthesis	1/170	11/4800	0.327713634549603	0.906178217105976	4350295	LOC4350295	osa:4350295	1
osa00020	Citrate cycle (TCA cycle)	3/170	57/4800	0.328431247707092	0.906178217105976	9272485/4336595/4339674	LOC9272485/LOC4336595/LOC4339674	osa:9272295/osa:4336595/osa:4339674	3
osa00300	Lysine biosynthesis	1/170	13/4800	0.374600952411174	0.906178217105976	4331930	LOC4331930	osa:4331930	1
osa00240	Pyrimidine metabolism	3/170	62/4800	0.377380421165718	0.906178217105976	4330910/4325937/4324465	LOC4330910/LOC4325937/LOC4324465	osa:4330910/osa:4325937/osa:4324465	3
osa00770	Pantothenate and CoA biosynthesis	2/170	37/4800	0.379210406334104	0.906178217105976	4330612/4332151	LOC4330612/LOC4332151	osa:4330612/osa:4332151	2
osa00999	Biosynthesis of various plant secondary metabolites	3/170	63/4800	0.387101881231353	0.906178217105976	4333841/4338556/4345995	LOC4333841/LOC4338556/LOC4345995	osa:4333841/osa:4338556/osa:4345995	3
osa02010	ABC transporters	3/170	63/4800	0.387101881231353	0.906178217105976	4328569/4323895/4328566	LOC4328569/LOC4323895/LOC4328566	osa:4328570/osa:4323895/osa:4328566	3
osa04130	SNARE interactions in vesicular transport	2/170	38/4800	0.391939944972796	0.906178217105976	4334356/4348130	LOC4334356/LOC4348130	osa:4334356/osa:4348130	2
osa04070	Phosphatidylinositol signaling system	3/170	64/4800	0.396788116787151	0.906178217105976	4337686/4345628/4351685	LOC4337686/LOC4345628/LOC4351685	osa:4337686/osa:4345628/osa:4351685	3
osa00531	Glycosaminoglycan degradation	1/170	14/4800	0.396810653286482	0.906178217105976	4326815	LOC4326815	osa:4326815	1
osa04122	Sulfur relay system	1/170	14/4800	0.396810653286482	0.906178217105976	9269998	LOC9269998	osa:9269998	1
osa00920	Sulfur metabolism	2/170	39/4800	0.404552298510565	0.906178217105976	4343582/4351685	LOC4343582/LOC4351685	osa:4343582/osa:4351685	2
osa00196	Photosynthesis - antenna proteins	1/170	15/4800	0.418236100202758	0.906178217105976	4343604	LOC4343604	osa:4343604	1
osa00905	Brassinosteroid biosynthesis	1/170	15/4800	0.418236100202758	0.906178217105976	4341450	LOC4341450	osa:4341450	1
osa00410	beta-Alanine metabolism	2/170	42/4800	0.441612916420154	0.907711964663285	4330612/4332184	LOC4330612/LOC4332184	osa:4330612/osa:4332184	2
osa00290	Valine, leucine and isoleucine biosynthesis	1/170	17/4800	0.458843410708914	0.907711964663285	4332151	LOC4332151	osa:4332151	1
osa00340	Histidine metabolism	1/170	17/4800	0.458843410708914	0.907711964663285	4330612	LOC4330612	osa:4330612	1
osa00511	Other glycan degradation	1/170	17/4800	0.458843410708914	0.907711964663285	4347611	LOC4347611	osa:4347611	1
osa00730	Thiamine metabolism	1/170	21/4800	0.53179595782291	0.916592044402154	4342614	LOC4342614	osa:4342614	1
osa00760	Nicotinate and nicotinamide metabolism	1/170	21/4800	0.53179595782291	0.916592044402154	4351669	LOC4351669	osa:4351669	1
osa00071	Fatty acid degradation	2/170	51/4800	0.544580443522373	0.916592044402154	4330612/4350728	LOC4330612/LOC4350728	osa:4330612/osa:4350728	2
osa03008	Ribosome biogenesis in eukaryotes	3/170	82/4800	0.560533670091167	0.916592044402154	4348797/4352036/112936931	LOC4348797/LOC4352036/LOC112936931	osa:4348797/osa:4352036/osa:4350687	3
osa00073	Cutin, suberine and wax biosynthesis	1/170	23/4800	0.564517044787891	0.916592044402154	4336376	LOC4336376	osa:4336376	1
osa00941	Flavonoid biosynthesis	1/170	23/4800	0.564517044787891	0.916592044402154	4348299	LOC4348299	osa:4348299	1
osa00380	Tryptophan metabolism	2/170	53/4800	0.565615242412603	0.916592044402154	4330612/4334956	LOC4330612/LOC4334956	osa:4330612/osa:4334956	2
osa00330	Arginine and proline metabolism	2/170	54/4800	0.575869667182168	0.916592044402154	4330612/4334956	LOC4330612/LOC4334956	osa:4330612/osa:4334956	2
osa04146	Peroxisome	3/170	85/4800	0.585191971803367	0.916592044402154	4339674/4345962/4350728	LOC4339674/LOC4345962/LOC4350728	osa:4339674/osa:4345962/osa:4350728	3
osa03440	Homologous recombination	2/170	55/4800	0.585947734337563	0.916592044402154	4343066/4347791	LOC4343066/LOC4347791	osa:4343066/osa:4347791	2
osa00270	Cysteine and methionine metabolism	4/170	116/4800	0.593744181101999	0.916592044402154	4332151/4336595/4347224/4339095	LOC4332151/LOC4336595/LOC4347224/LOC4339095	osa:4332151/osa:4336595/osa:4347224/osa:4339095	4
osa00908	Zeatin biosynthesis	1/170	25/4800	0.594963885819526	0.916592044402154	4326515	LOC4326515	osa:4326515	1
osa01240	Biosynthesis of cofactors	8/170	238/4800	0.613305726020869	0.916592044402154	4333780/4330910/4330612/4332151/4344633/4344509/9268489/4324465	LOC4333780/LOC4330910/LOC4330612/LOC4332151/LOC4344633/LOC4344509/LOC9268489/LOC4324465	osa:4333780/osa:4330910/osa:4330612/osa:4332151/osa:4344633/osa:4344509/osa:9268489/osa:4324465	8
osa00230	Purine metabolism	3/170	89/4800	0.616681592690369	0.916592044402154	4329972/4352344/4345756	LOC4329972/LOC4352344/LOC4345756	osa:4329972/osa:4352344/osa:4345756	3
osa01040	Biosynthesis of unsaturated fatty acids	1/170	27/4800	0.623293679686953	0.916592044402154	4330523	LOC4330523	osa:4330523	1
osa03083	Polycomb repressive complex	2/170	59/4800	0.62449128299927	0.916592044402154	9270757/4348713	LOC9270757/LOC4348713	osa:9270757/osa:4348713	2
osa00650	Butanoate metabolism	1/170	28/4800	0.636710833354084	0.9196934259559	4332184	LOC4332184	osa:4332184	1
osa04144	Endocytosis	5/170	158/4800	0.665615798885188	0.922657882611548	4339324/4339012/107277488/4337555/4327388	LOC4339324/LOC4339012/LOC107277488/LOC4337555/LOC4327388	osa:4339324/osa:4339012/osa:107277488/osa:4337555/osa:4327388	5
osa00220	Arginine biosynthesis	1/170	35/4800	0.718223326902296	0.922657882611548	4342210	LOC4342210	osa:4342210	1
osa00310	Lysine degradation	1/170	35/4800	0.718223326902296	0.922657882611548	4330612	LOC4330612	osa:4330612	1
osa00785	Lipoic acid metabolism	1/170	37/4800	0.73797249234646	0.922657882611548	4341516	LOC4341516	osa:4341516	1
osa04145	Phagosome	2/170	74/4800	0.744535713351809	0.922657882611548	4345628/4326917	LOC4345628/LOC4326917	osa:4345628/osa:4326917	2
osa03018	RNA degradation	3/170	109/4800	0.74929322511858	0.922657882611548	4341408/9268439/107275738	LOC4341408/LOC9268439/LOC107275738	osa:4341408/osa:9268439/osa:107275738	3
osa01212	Fatty acid metabolism	2/170	75/4800	0.751241797937231	0.922657882611548	4330523/4350728	LOC4330523/LOC4350728	osa:4330523/osa:4350728	2
osa04712	Circadian rhythm - plant	1/170	39/4800	0.756345050326191	0.922657882611548	4347557	LOC4347557	osa:9268282	1
osa00710	Carbon fixation in photosynthetic organisms	2/170	76/4800	0.757796844581539	0.922657882611548	4342210/4336595	LOC4342210/LOC4336595	osa:4342210/osa:4336595	2
osa04136	Autophagy - other	1/170	41/4800	0.773436428446032	0.922657882611548	112937450	LOC112937450	osa:4352156	1
osa03040	Spliceosome	5/170	181/4800	0.776470358085289	0.922657882611548	4329810/4339012/4344009/4335542/4327388	LOC4329810/LOC4339012/LOC4344009/LOC4335542/LOC4327388	osa:4329810/osa:4339012/osa:4344009/osa:4335542/osa:4327388	5
osa00520	Amino sugar and nucleotide sugar metabolism	4/170	148/4800	0.776809003713128	0.922657882611548	4343113/4349687/4337139/4324117	LOC4343113/LOC4349687/LOC4337139/LOC4324117	osa:4343113/osa:4349687/osa:4337139/osa:4324117	4
osa00510	N-Glycan biosynthesis	1/170	43/4800	0.78933547583685	0.922657882611548	4332492	LOC4332492	osa:4332492	1
osa04075	Plant hormone signal transduction	6/170	217/4800	0.789502555580019	0.922657882611548	4338955/4331832/4351462/4348531/4327919/4348533	LOC4338955/LOC4331832/LOC4351462/LOC4348531/LOC4327919/LOC4348533	osa:4338955/osa:4331832/osa:4351462/osa:4348531/osa:4327919/osa:4348533	6
osa00061	Fatty acid biosynthesis	1/170	45/4800	0.80412491412617	0.922657882611548	4350728	LOC4350728	osa:4350728	1
osa04814	Motor proteins	2/170	85/4800	0.810369469098493	0.922657882611548	4326917/4328975	LOC4326917/LOC4328975	osa:4326917/osa:4328975	2
osa03410	Base excision repair	1/170	46/4800	0.811127808889273	0.922657882611548	4334754	LOC4334754	osa:4334754	1
osa03020	RNA polymerase	1/170	50/4800	0.836736385413681	0.935759750510127	3131434	rpoC2	osa:3131434	1
osa01200	Carbon metabolism	7/170	268/4800	0.846774723021845	0.935759750510127	4342210/4343113/4336595/4339674/9271010/4345962/4341516	LOC4342210/LOC4343113/LOC4336595/LOC4339674/LOC9271010/LOC4345962/LOC4341516	osa:4342210/osa:4343113/osa:4336595/osa:4339674/osa:9271010/osa:4345962/osa:4341516	7
osa00900	Terpenoid backbone biosynthesis	1/170	54/4800	0.858890417001729	0.935759750510127	4342614	LOC4342614	osa:4342614	1
osa00620	Pyruvate metabolism	2/170	98/4800	0.868449799490881	0.935759750510127	4330612/4336595	LOC4330612/LOC4336595	osa:4330612/osa:4336595	2
osa00010	Glycolysis / Gluconeogenesis	3/170	139/4800	0.877010249880308	0.935759750510127	4343113/4330612/9268618	LOC4343113/LOC4330612/LOC9268618	osa:4343113/osa:4330612/osa:9268618	3
osa03010	Ribosome	7/170	286/4800	0.889589807640835	0.935759750510127	4343884/6450193/4326782/6450151/4327382/3131486/4343415	LOC4343884/rps13/LOC4326782/rps7/LOC4327382/rpl32/LOC4343415	osa:4343884/osa:6450193/osa:4326782/osa:6450151/osa:4327382/osa:3131486/osa:4343415	7
osa00051	Fructose and mannose metabolism	1/170	62/4800	0.894627453784408	0.935759750510127	4343113	LOC4343113	osa:4343113	1
osa04120	Ubiquitin mediated proteolysis	2/170	132/4800	0.952043824722536	0.974195372208971	4326556/4348713	LOC4326556/LOC4348713	osa:9272016/osa:4348713	2
osa01250	Biosynthesis of nucleotide sugars	1/170	87/4800	0.957832634688632	0.974195372208971	4343113	LOC4343113	osa:4343113	1
osa01230	Biosynthesis of amino acids	4/170	226/4800	0.963489928558323	0.974195372208971	4342210/4332151/4339674/4331930	LOC4342210/LOC4332151/LOC4339674/LOC4331930	osa:4342210/osa:4332151/osa:4339674/osa:4331930	4
osa03015	mRNA surveillance pathway	1/170	111/4800	0.982577572896595	0.982577572896595	4341408	LOC4341408	osa:4341408	1
